# Supplementary material for: A randomized control trial of high-dose micronutrient-antioxidant supplementation in healthy persons with untreated HIV infection
Source: PLoS One. 2022 Jul 14;17(7):e0270590. doi: 10.1371/journal.pone.0270590 (PMC9282469; doi:10.1371/journal.pone.0270590)
Supplement: S3 File — (XLS) [file pone.0270590.s026.xls]

## Sheet: HIV viral load
HIV plots	Censoring for those off protocol			viral load	copies/mL
Participant ID	Allocation	0 Weeks	12 Weeks	24 Weeks	36 Weeks	48 Weeks	60 Weeks	72 Weeks	84 Weeks	96 Weeks
03-002	control	49
05-004	control	49	50	171	197	129	108	77	193	112
09-010	control	50	50		60	50	185	78	161	301
10-010	control	39			39	39		39
12-009	control	2205
01-042	control	34021
05-002	control	5213
05-018	control	78182	4996	17016	13665	23621	17771
05-026	control	22294	25166
06-010	control	350539	105	40	40	40	40	40	40	40
07-001	control	7692	187
08-010	control	11057
08-011	control	67078	38254
08-013	control	19895
09-009	control	6577	4531
09-018	control	1469
12-012	control	26050	9468
12-017	control	2204	3322	5624	7509	4146		826	4053	7020
01-007	control	17046	211950	27200	760	49	49	39	40	40
01-031	control	4405	7057	24497	16201	50	40
08-001	control	423383	482898	191							orange/blue = censored for off protocol
09-014	control	2507	2490
10-012	control	271	529	49	39	39	40	39	39	19
12-021	control	27563	15156	32092
21-006	control	2520	3296
01-014	control	4130	13499	12772	12772	131	39
03-003	control	26905	41185	52876	52870
04-004	control	52590	45775	77480	20		20	20	543	500
06-003	control	3675	2214	2523
07-006	control	40207	47198	25251	28853
12-024	control	11918	8882	7674	1229
21-005	control	37069	24330	27040
											"spaghetti plots" used censored data
		0	12	24	36	48	60	72	84	96
01-026	control	6622	6493	2532	4047	12081	19269				P1	-97.383	-5063.92
01-030	control	28660	38379	84689	64429	482	104	40		40	P2	1280.1	66565.2
05-017	control	129016	169279	237255	326500	480	6143				P3	5503.6	286187
11-002	control	773	1021	906	841	86	142	59	212	96	P4	0.7417	38.5684
11-010	control	2748		2351	1875	2503					P5	-23.149	-1203.75
12-023	control	23606	21422	16546	43105	181					P6	446.84	23235.7
01-001	control	2849	770	5769	3564	7604	4456	3091	2471	5391	P7	102.53	5331.56
01-024	control	4720	11335	5121	11728	10715	40	40			P8	103.19	5365.88
01-039	control	82170	414970	30503	32956	141254	44247	200	40	40	P9	-2198.7	-114332
02-001	control	4156	2377	5398	3938	7039	13264	15566	5311	7039	P10	61.058	3175.02
02-008	control	2835	4370	2340	4533	118207	1855	1674	1404	939	P11	1924.2	100058
02-009	control	53112	41288	70734	83012	83012	124506	640	40	40	P12	846.03	43993.6
04-003	control	7003		4687	2081	10713	1843	98		675	P13	32.19	1673.88
05-020	control	35778	33626	42896	50197	47392	40	40	40	40	P14	331.66	17246.3
05-023	control	246726	168148	153956	197250	178850	293761	40	40	40	P15	-888.75	-46215
07-002	control	15817	15408	17525	29937	107942	251	40			P16	1656.5	86138
10-011	control	3659	3495	3576	3415	7302	14125				P17	60.05	3122.6
01-013	control	649	493	1403	1347	1001	1782				P18	16.983	883.116
01-025	control	77893	63676	41350	105462	106954	136886	555	40		P19	1164.1	60533.2
03-007	control	3955	7333	8173	10836	8589	11491				P20	105.03	5461.56
05-009	control	3937	5801	6418	4676	4486	3317	2727	8220	11964	P21	-20.921	-1087.89
11-009	control	2079	7364	8925	7007	7420	6422	43			P22	47.536	2471.87
23-007	control	21870	11331	16392	11619	13615	10847	9900			P23	-118.02	-6137.04
01-034	control	2804	4326	2942	3110	1244		3261	2872		P24	-7.112	-369.824
14-003	control	26896	22173	17277	29561	25706	20396	32365	17216	86	P25	-11.208	-582.816
23-006	control	2756	1580	819	9864	1304	1442	1245	1339	341	P26	-18.14	-943.28
01-003	control	11269	3227	2632	4828	3426	5115	1830	2659	1549	P27	-58.196	-3026.19
01-009	control	2030	6696	7662	16458	9160	13837	20598	12001	9226	P28	94.375	4907.5
01-016	control	16876	20537	17561	11327	18190	20055	33965	17501	56300	P29	264.06	13731.1
02-005	control	1032	12331	10110	7990	5355	8714	4813	8695	8604	P30	13.208	686.816
02-006	control	32214	39263	49267	55267	62733	59078	64222	68907	84551	P31	461.11	23977.7
03-001	control	5898	3115	4911	6021	20090		10551	5198	28860	P32	161.27	8386.04
05-022	control	5612	10355	21525	7072	16261	6037	52947		28941	P33	300.49	15625.5
08-002	control	19347	14089	43988		52047	71207	40816	40816	69441	P34	426.68	22187.4
09-005	control	21513	24311	8419	22285	28538	25831	30069	11134	22594	P35	16.165	840.58
09-006	control	4091	3632	4362	3731	8315	8608	8615	13419	14395	P36	116.61	6063.72
10-003	control	39	800	764	1920	1456	1834	1268	2058	3744	P37	27.106	1409.51
11-005	control	16754	21483	17136	27397	22573	34576	30971	61158	83541	P38	584.75	30407
11-006	control	6721	4380	3587	7224	6161	5977	2718	6335	4107	P39	-10.522	-547.144
12-001	control	16165	12498	15909	18981	28271	26817	12389	7587	21913	P40	12.576	653.952
12-003	control	15299	8108	11193	13214	7254		3740	3320	4056	P41	-112.08	-5828.16
12-005	control	8811	6075	6418	4315	4820		3819	5999	9140	P42	-3.1852	-165.63
12-011	control	12841	9865	10509	8066	21275	12564	5271	9331	15005	P43	1.4944	77.7088
14-004	control	358553	19626	145521	6760	12095	4689	6788	3313	3199	P44	-2430.4	-126381
21-004	control	2574	1542	1738	13592	2467		1362	2157	3380	P45	-8.0304	-417.581
21-008	control	1536	2681	1461	2269		2084	2315	3197	2937	P46	12.049	626.548
22-001	control	37618	66577	12210	29288	31190	23690	15654	16056	17224	P47	-322.01	-16744.5
23-004	control	30785	16814	22593	16584	13523	25144	27845	28902	21847	P48	27.189	1413.83
23-009	control	25876	52744	30815	24222	22146	31629	58756	7259	54619	P49	58.064	3019.33
Participant ID		0 Weeks	12 Weeks	24 Weeks	36 Weeks	48 Weeks	60 Weeks	72 Weeks	84 Weeks	96 Weeks
01-021	treatment	1725
08-005	treatment	19010
09-016	treatment	30164
11-007	treatment		50	40	50	40	40
12-008	treatment	7494
12-027	treatment	12652
21-009	treatment	39	330	40	771	804	513	359	134	112
01-010	treatment	1269
01-020	treatment	1138	2213
01-038	treatment	6038
02-003	treatment	3432	5044	9057	49	39	43	40	40	40
03-004	treatment	3543	5145	7006	6098	11295	9494	19400
03-009	treatment	40214
08-006	treatment	35665	29227
08-008	treatment	45342		61718
09-003	treatment	20096	25379
09-007	treatment	2631	3017	4793	4346	3524
10-004	treatment	29746
10-009	treatment	25318
10-016	treatment	29068	12400
10-017	treatment	6973	3043
12-019	treatment	396396	172	49	39	39
12-020	treatment	58188
17-002	treatment	12800
21-002	treatment	787	863	1138	772	582	896	682	358	605
01-004	treatment	2707	2435	6000
01-006	treatment	22653	23214	21250
01-019	treatment	333	410
01-028	treatment	10965	13256	17498	6450	135976	76627	93272		77165
05-006	treatment	31504	43259	3114	247	40	40	40	40	40
05-012	treatment	12806	10067	18512	69588	45592	1437	12502	47693	1873
06-001	treatment	63102	61971	95	80	40	40	40	40	40
11-004	treatment	3060	10900
11-008	treatment	4158	14762	29240
11-012	treatment	3914	18145	40	39	40
12-013	treatment	32171	12976	31838
14-002	treatment	32138	22001
02-011	treatment	253	1782	6673	1860	3531
02-014	treatment	66171	37042	77656	40	40	40	40	40	40
07-004	treatment	19935	45671	83075	39
11-001	treatment	16146	16652	20182	472	63	49	11122	40
12-007	treatment	7759		10854		7558
14-005	treatment	141269	304336	282388	115383
23-001	treatment	9199	10657	7074	120	49	39	39	40	39
23-003	treatment	6698	12949	16623	13426	14202	15063	43536	14885	20982
		0	12	24	36	48	60	72	84	96
01-023	treatment	47379		57008	92550	200193	148291	125	40		P1	1132.8	58905.6
05-015	treatment	763	3411	3700	2675						P2	50.208	2610.82
06-011	treatment	140247	185832	154456	825850	65	40	40	40	40	P3	16879	877708
08-012	treatment	7635	3685	1948	3211	1418					P4	-125.08	-6504.16
09-002	treatment	86535	54886	94896	130564						P5	1434.1	74573.2
10-002	treatment	25318	16727	6508	16595	103	39	39	39	39	P6	-303.23	-15768
11-011	treatment	20037	21267	34400	19842	55322	212	39	40	39	P7	104.57	5437.64
02-010	treatment	68568	140732	400554	40396	158430		71	40	40	P8	661.57	34401.6
05-008	treatment	367	1020	504		454				805	P9	-2.4738	-128.638
06-006	treatment	12390	49343	66613	67508	44847	329	57	40	40	P10	692.33	36001.2
12-010	treatment	53345	9680	5225	2687	6506	4272				P11	-838.93	-43624.4
12-015	treatment	5079	5458	4282	2011	4096	3873	853	6389	39	P12	-45.108	-2345.62
14-006	treatment	75157	113653	45384	68554	101396	127	39			P13	61.492	3197.58
21-001	treatment	26204	56835	52736	52039	10538	87873				P14	401.8	20893.6
01-011	treatment	2530	2614	5861	2633	4166	3589	5900	13990	6844	P15	16.007	832.364
01-015	treatment	4514	63556	703	6298	10779	24992	20190	20382	40	P16	-119.87	-6233.24
03-005	treatment	5199	6412	10338	1526	15005	13075		39	40	P17	134.16	6976.32
05-019	treatment	809	592	1332	1927	902	814	40	40	40	P18	3.6905	191.906
04-001	treatment	513	208	470	542	1298	385	45	180	215	P19	6.4333	334.532
05-025	treatment	154891	86617	99101	161623	93272	196035				P20	686.21	35682.9
21-007	treatment	2079	1474	1089	716	7039	1349	1778			P21	30.171	1568.89
23-002	treatment	23884	28356	22153	97330	26006	11817	45823	10037	39	P22	18.552	964.704
05-021	treatment	10232	3708	2780	10909	18167	41870	16662	44599	111	P23	330.36	17178.7
07-003	treatment	52525	16962	13519	17629	10777	15308	17138	119	40	P24	-333.96	-17365.9
10-001	treatment	13913	6814	6973	15848	8983	19206	6659	12400	39	P25	14.976	778.752
01-017	treatment	43544	30482	38171			36551		44533		P26	52.615	2735.98
01-037	treatment	30528	32201	22424	14640	13977		13490	16024	28587	P27	-95.285	-4954.82
01-041	treatment	1336	2343	3307	3449	5291	4590	59960	11255	5063	P28	216.79	11273.1
02-004	treatment	1323	625	274	1591	1243	682	341	680	1136	P29	-1.8861	-98.0772
02-007	treatment	7542	3658	9175	12914	22018	11685	20097	29811	27067	P30	246.08	12796.2
03-006	treatment	13574	14044	12741	6688	15855	15099	14339	7797	9316	P31	-33.564	-1745.33
03-008	treatment	8116	3341	18711	6507	2157	4107	4482	538	4333	P32	-75.554	-3928.81
04-002	treatment	14227	6680	13447	21121	30770	24458	50498	33331	60064	P33	473.25	24609
05-001	treatment	31377	28631	58362	16670	18571	69866	26637	14737	70500	P34	145.22	7551.44
09-004	treatment	473	650	834	1054	3632	1628	6459	2194	7719	P35	63.111	3281.77
09-013	treatment	4424	11224	9178	13561	18565	21960	16511	29177	18396	P36	184.46	9591.92
10-006	treatment	1080	6073	9192	1673	5413	4202	4607	6973	1751	P37	-1.7458	-90.7816
12-004	treatment	333	157	203	340	365	357	376	623	293	P38	2.2236	115.627
12-026	treatment	11812	13080	658	10004	5400	7132	16978	30328	40192	P39	270.88	14085.8
14-001	treatment	25782	11758	7920	15344	15330	15907	22198	34396	14773	P40	73.607	3827.56
16-001	treatment	10133	14942	17642	16429	2673	15683	14476	17026	16171	P41	32.397	1684.64
17-003	treatment	7250	25700	12700	18400	12900	27800	17100	2640	35700	P42	87.25	4537
21-003	treatment	3554	1771	2351	1293	1484	2383	1441	2520	2360	P43	-4.5264	-235.373
22-002	treatment	109244	252830	109244	287870	211665	39219	212939	162270	131254	P44	-312.36	-16242.7
23-010	treatment	3228	11806	8383	19687	13635	32774	42446	89570	28871	P45	579.27	30122

## Sheet: CD4
CD4 counts	cells/microliter
Participant ID	Allocation	Week 0	Week 12	Week 24	Week 36	Week 48	Week 60	Week 72	Week 84	Week 96
03-002	control	527
05-004	control	670	880	610	590	480	530	410	250	460
09-010	control	730	750	640	660	650	630	780	650	810
10-010	control	571		599	701	833		816
12-009	control	400									Yellow/purple cells are data censored for participants being off protocol
01-042	control	405
05-002	control	380
08-010	control	536
08-013	control	614
09-018	control	460
06-010	control	291	422
07-001	control	417	470
05-026	control	480	500
08-011	control	391	490
09-009	control	610	660
12-017	control	880	530	620	650	640		600	470	500
12-012	control	530	440
05-018	control	300	340	440	400	370	360
09-014	control	430	460
21-006	control	690	700
08-001	control	429	283	495
10-012	control	525	696	587	775	446	476	482	538	638
12-021	control	490	550	530
01-007	control	353	350	278
01-031	control	283	330	265	205	317
06-003	control	662	603	507
21-005	control	590	420	390								0
04-004	control	428	381	411	371							12
12-024	control	470	450	420	430							24
03-003	control	645	326	291	349							36
07-006	control	775	480	493	377							48
01-014	control	363	331	369	205	348						60
												72
												84
												96
											slope
01-030	control	504	522	467	404	383					-2.9583	-153.832
05-017	control	710	480	480	410	600					-7.5	-390
11-002	control	382	586	457	436	607	394	416	586	331	0.275	14.3
12-023	control	570	520	380	300						-7.9167	-411.668
11-010	control	802		774	491	605					-7.5714	-393.713
01-026	control	436	439	448	405	456	547				-0.7	-36.4
01-024	control	489	358	430	413	338	496				-2.0583	-107.032
02-008	control	660	700	610	660	570	650	780	750	870	-1.8333	-95.3316
04-003	control	717	745	619	931	717	746	767			1.55	80.6
05-020	control	360	420	380	380	420	500				0.6667	34.6684
07-002	control	506	507	395	376	302					-4.4917	-233.568
10-011	control	423	382	452	312	394	391				-1.0667	-55.4684
01-039	control	563	576	421	405	418	443	544			-3.8417	-199.768
02-009	control	450	480	370	310	300	280	480	680	820	-3.9167	-203.668
05-023	control	440	560	420	400	320	220	460	520	530	-3.3333	-173.332
01-001	control	434	543	578	566	241	551	540	453	685	-3.025	-157.3
02-001	control	470	340	380	410	330	460	480	370	380	-1.75	-91
11-009	control	528	444	466	402	413	373	425			-2.219	-115.388
01-013	control	523	484	440	472	435	401				-1.7262	-89.7624
03-007	control	550	599	587	460	541	551				-0.7048	-36.6496
01-025	control	419	487	507	465	405	630	630			1.8262	94.9624
05-009	control	500	560	880	1020	770	1140	650	550	470	9.4524	491.525
23-007	control	496	494	457	466	460	421	431			-1.006	-52.312
01-034	control	453	525	484	495	429		457	364		-1.1694	-60.8088
14-003	control	830	310	420	600	510	640	340	300	380	-2.9663	-154.248
23-006	control	368	329	445	609	375	418	399	422	396	0.4097	21.3044
01-003	control	430	438	310	370	289	340	304	332	324	-1.0889	-56.6228
01-009	control	687	628	619	562	605	503	492	503	488	-2.0611	-107.177
01-016	control	431	685	632	454	548	368	411	380	487	-1.6931	-88.0412
02-005	control	650	630	610	580	397	540	600	440	480	-1.8194	-94.6088
02-006	control	470	490	370	370	430	380	370	350	280	-1.625	-84.5
03-001	control	654	446	356	449	530		501	489	505	-0.1907	-9.9164
05-022	control	380	420	510	480	360	460	420		360	-0.449	-23.348
08-002	control	558	617	757		1020	800	820	730	580	0.8744	45.4688
09-005	control	830	710	480	570	520	480	540	470	550	-2.5139	-130.723
09-006	control	420	420	370	500	400	410	430	390	300	-0.75	-39
10-003	control	687	742	684	695	738	499	578	538	512	-2.3889	-124.223
11-005	control	428	489	496	427	469	407	385	338	434	-0.9319	-48.4588
11-006	control	469	466	580	355	589	520	521	466	423	-0.1903	-9.8956
12-001	control	620	560	590	600	660	560	700	470	550	-0.5139	-26.7228
12-003	control	670	520	760	670	680		570	580	550	-1.0262	-53.3624
12-005	control	480	565	480	440	470		490	430	340	-1.3066	-67.9432
12-011	control	370	390	380	440	360	470	380	380	360	-0.0556	-2.8912
14-004	control	900	640	540	560	440	590	520	480	600	-2.3472	-122.054
21-004	control	440	450	460	400	410		450	450	430	-0.336	-17.472
21-008	control	800	740	800	690		920	820	900	700	0.4861	25.2772
22-001	control	666	781	512	580	485	620	630	473	468	-2	-104
23-004	control	690	500	775	638	559	521	611	498	668	-0.7486	-38.9272
23-009	control	744	428	438	374	391	387	423	374	399	-2.1653	-112.596
											Median	-67.9432
											Average	-76.8495
											Count	49
		Week 0	Week 12	Week 24	Week 36	Week 48	Week 60	Week 72	Week 84	Week 96	SD	133.516
11-007	treatment	993	912	860	838	779	838				Variance	17826.5
21-009	treatment	1250	780	1000	1220	940	780	890	1210	1020
01-021	treatment	509
08-005	treatment	433
09-016	treatment	510
12-008	treatment	660
12-027	treatment	380
01-010	treatment	432
01-019	treatment	428
01-038	treatment	503
03-009	treatment	630
10-004	treatment	584
10-009	treatment	461
12-020	treatment	500
17-002	treatment	394
12-019	treatment	420	670	650	640	440
01-020	treatment	604	604
08-006	treatment	579	596
09-003	treatment	530	510
10-016	treatment	482	534
10-017	treatment	609	586
08-008	treatment	395		433
02-003	treatment	410	1700	360	310						12
09-007	treatment	460	370	440	510	490					1.6667	86.6684
03-004	treatment	389	309	303	326	283	349	351			-0.1607	-8.3564
21-002	treatment	890	780	700	510		560		380	840	-2.1327	-110.9
11-004	treatment	483	407
14-002	treatment	730	570
05-006	treatment	480	380	360	420
06-001	treatment	374	255	452
11-012	treatment	750	651	545
01-004	treatment	359	337	445
01-006	treatment	354	344	315
11-008	treatment	746	568	881
12-013	treatment	440	480	330
05-012	treatment	260	200	200	200	100	180
01-028	treatment	671	759	617	572	617	717	706		643		0
23-001	treatment	444	411	340								12
02-014	treatment	360	420	370	500							24
11-001	treatment	380	392	409	320	350						36
07-004	treatment	450	330	400								48
14-005	treatment	500	570	330	260							60
02-011	treatment	460	400	290	610	600						72
12-007	treatment	650	540	420		400						84
23-003	treatment	397	272	310	325	393	307	259	237	227		96
												per 52 weeks
06-011	treatment	557	510	374	261						-8.5333	-443.732
09-002	treatment	430	350	400	390						-0.5833	-30.3316
10-002	treatment	401	414	429	369	324					-0.675	-35.1
05-015	treatment	810	650	670	690						-2.8333	-147.332
08-012	treatment	575	436	437	429	338					-3.6417	-189.368
11-011	treatment	430	355	319	315	355					-3.175	-165.1
01-023	treatment	511	351	349	305	292					-5.1667	-268.668
02-010	treatment	450	370	420	300	410	860				-1.25	-65
06-006	treatment	534	507	521	448	429	448				-2.2417	-116.568
14-006	treatment	400	450	350	400	420					-0.0833	-4.3316
12-010	treatment	440	630	490	580	430	630				-0.5833	-30.3316
12-015	treatment	440	490	450	320	290	280	260	240		-3.9167	-203.668
05-008	treatment	460	380	410		470				380	0.6667	34.6684
03-005	treatment	394	429	589	391	385	398		433		-0.7381	-38.3812
04-001	treatment	569	335	460	458	442	291	569	503	439	-2.55	-132.6
05-019	treatment	460	480	400	500	390	450	320			-0.5238	-27.2376
05-025	treatment	740	740	540	680	1010	810				3.0952	160.95
21-001	treatment	670	650	700	620	690	650				-0.1429	-7.4308
01-015	treatment	568	607	541	499	465	506	511	558	679	-1.8524	-96.3248
23-002	treatment	443	484	405	451	361	422	324	448		-1.019	-52.988
21-007	treatment	430	360	420	440	540	500	470			2.1667	112.668
01-011	treatment	719	701	631	494	499	292	489	510	539	-6.8524	-356.325
07-003	treatment	493	407	379	482	487	364	445	322		-0.3631	-18.8812
05-021	treatment	350	510	330	510	400	270	270	400	360	-1.9345	-100.594
10-001	treatment	397	472	553	524	498	488	552	665		1.3155	68.406
01-017	treatment	570	378	350			547		520		0.8775	45.63
01-037	treatment	381	626	583	443	385		431	476	445	-0.6649	-34.5748
01-041	treatment	387	413	511	488	408	444	529	387	448	0.2194	11.4088
02-004	treatment	520	640	490	460	550	570	360	450	440	-1.4444	-75.1088
02-007	treatment	550	530	610	470	580	560	440	520	450	-0.9444	-49.1088
03-006	treatment	494	480	495	576	529	551	494	547	625	0.9694	50.4088
03-008	treatment	564	667	629	880	771	604	793	628	674	0.5208	27.0816
04-002	treatment	608	723	541	661	575	647	665	824	552	0.4347	22.6044
05-001	treatment	680	570	510	530	500	490	490	460	470	-1.7361	-90.2772
09-004	treatment	580	570	610	640	610	620	500	550	490	-0.9167	-47.6684
09-013	treatment	580	560	610	520	540	520	430	480	380	-1.9444	-101.109
10-006	treatment	611	484	643	666	475	572	456	628	559	-0.3389	-17.6228
12-004	treatment	550	710	560	500	520	660	480	480	470	-1.4028	-72.9456
12-026	treatment	680	690	550	700	540	810	890	880	870	2.9444	153.109
14-001	treatment	480	550	520	600	570	540	580	470	520	-0.0278	-1.4456
16-001	treatment	450	470	520	280	460	410	410	380	370	-0.9444	-49.1088
17-003	treatment	495	597	552	662	482	637	461	698	616	0.8056	41.8912
21-003	treatment	510	560	470	410	430	500	480	470	650	0.5556	28.8912
22-002	treatment	399	427	460	519	486	492	578	447	468	0.7569	39.3588
23-010	treatment	583	624	480	536	529	488	522	442	651	-0.3306	-17.1912
												-34.5748
												-50.8751
												114.066
												45

## Sheet: CD4 CD8
CD4 : CD8 ratio
Participant ID	Allocation	0 Weeks	12 Weeks	24 Weeks	36 Weeks	48 Weeks	60 Weeks	72 Weeks	84 Weeks	96 Weeks
10-010	control	0.85		0.96	0.92	0.93		0.89
05-004	control	0.55	0.74	0.84	0.56	0.74	0.58	0.56	0.8	0.42
03-002	control	1.5									purple/yellow cells are censored data for participants being off protocol
12-009	control	0.66
09-010	control	1.8	1.8	1.8	2	2.2	2.1	2	2.1	2.2
01-042	control	0.63
05-018	control	1.23	1.19	1.38	1.85	1.32	1.29
05-002	control	0.71
07-001	control	0.55	0.72
08-010	control	0.5
08-011	control	0.4	0.41
08-013	control	0.55
09-009	control	0.5	0.5
09-018	control	1.4
12-012	control	0.86	0.6
12-017	control	0.93	0.87	0.79	0.87	0.78		0.64	0.68	0.6
05-026	control	0.31	0.3
10-012	control	0.93	1.06	0.92	1.02	1.12	1.06	0.98	1.19	0.92
01-007	control	0.59	0.68	0.52	0.54	0.61	0.62	0.72	0.76	0.71
01-031	control	0.36	0.35	0.31	0.35	0.41	0.51
08-001	control	0.3	0.3	1
09-014	control	1	0.8
12-021	control	0.63	0.64	0.56
21-006	control	1.3	1.4
21-005	control	0.7	0.7
01-014	control	0.5	0.43	0.35	0.47	0.54	0.68
03-003	control	0.5	0.5	0.4	0.5
07-006	control	0.55	0.55	0.51	0.43
12-024	control	0.31	0.28	0.28	0.26
04-004	control	1.03	0.89	0.53	1.12	1.41	1.6	1.74	1.92	1.8
05-017	control	0.4	0.36	0.47	0.43	0.38	0.53
11-010	control	0.6		0.6	0.6	0.6
12-023	control	0.65	0.56	0.48	0.3	0.48
01-030	control	0.37	0.35	0.39	0.32	0.44	0.59	0.84		0.94
11-002	control	0.6	0.6	0.5	0.6	0.5	0.5	0.5	0.5	0.4
01-026	control	0.63	0.82	0.76	0.79	1.03	0.99
02-001	control	0.62	0.46	0.73	0.65	0.57	0.47	0.55	0.58	0.59
05-020	control	0.83	0.68	0.66	0.59	0.78	0.56	0.72	0.76	0.8
05-023	control	0.46	0.26	0.31	0.29	0.27	0.16	0.48	0.56	0.79
10-011	control	0.55	0.55	0.7	0.61	0.65	0.64
02-009	control	0.43	0.44	0.37	0.27	0.31	0.16	0.3	0.37	0.7
07-002	control	0.55	0.55	0.47	0.5	0.41	0.51	0.54
02-008	control	0.36	0.41	0.45	0.37	0.47	0.31	0.37	0.39	0.4
04-003	control	0.6	0.63	0.63	0.58	0.65	0.63	0.66	0.77	0.69
01-001	control	0.32	0.31	0.35	0.41	0.37	0.28	0.29	6.34	0.31
01-024	control	0.25	0.19	0.21	0.21	0.23	0.29	0.36		0.41
01-039	control	0.68	0.7	0.68	0.49	0.39	0.44	0.56	0.71	1.02
11-009	control	1.1	1	0.9	1	0.8	0.9	1
01-013	control	0.49	0.54	0.59	0.46	0.45	0.57
03-007	control	0.6	0.7	0.6	0.6	0.6	0.5
05-009	control	0.32	0.35	0.36	0.43	0.33	0.57	0.48	0.37	0.31
01-025	control	0.37	0.3	0.32	0.26	0.24	0.25	0.25	0.29	0.36
23-007	control	0.8	0.9	0.9	0.9	1	0.9	1
14-003	control	0.88	0.7	0.55	0.74	0.69	0.53	0.47	0.52	0.42
01-016	control	0.45	0.52	0.8	0.44	0.57	0.43	0.34	0.39
01-034	control	0.66	0.58	0.61	0.5	0.54		0.52	0.5
23-006	control	0.7	0.5	0.7	0.6	0.8	0.5	0.6	0.6	0.7
01-003	control	0.76	0.76	0.64	0.84	0.59	0.68	0.68	0.66	0.67
01-009	control	1.17	0.88	0.98	1.19	1.06	1.07	0.96	0.91	1.07
02-005	control	0.86	0.86	0.89	0.6	0.6	0.48	0.46	0.46	0.47
02-006	control	0.5	0.56	0.55	0.52	0.5	0.41	0.41	0.43	0.4
03-001	control	0.6	0.6	0.5	0.7	0.5		0.5	0.5	0.4
05-022	control	0.34	0.33	0.41	0.39	0.37	0.37	0.31		0.31
08-002	control	0.3	0.4			0.37	0.35	0.31	0.39	0.3
09-005	control	0.5	0.4	0.5	0.4	0.4	0.5	0.3	0.4	0.4
09-006	control	0.3	0.2	0.2	0.2	0.2	0.2	0.2	0.2	0.2
10-003	control	0.93	0.9	0.89	0.79	0.98	0.95	0.99	0.91	1.29
11-005	control	0.4	0.4	0.4	0.5	0.4	0.4	0.4	0.3	0.3
11-006	control	0.4	0.3	0.3	0.5	0.3	0.3	0.4	0.4	0.4
12-001	control	0.37	0.32	0.36	0.33	0.32	0.26	0.27	0.27	0.26
12-003	control	0.66	0.73	0.82	0.85	0.67		0.55	0.63	0.61
12-005	control	0.63	0.6	0.6	0.5	0.47		0.55	0.58	0.6
12-011	control	0.81	0.84	0.86	0.73	0.92	0.77	0.83	0.79	0.79
14-004	control	0.71	0.39	0.45	0.5	0.42	0.35	0.51	0.43	0.48
21-004	control	0.3	0.4	0.5	0.4	0.4		0.4	0.4	0.4
21-008	control	1.1	1.3	1.3	1.2		1.2	1.2	1.2	1.2
22-001	control	0.4	0.4	0.3	0.3	0.4	0.3	0.4	0.4	0.4
23-004	control	1.5	1.2	1.3	1.2	1.1	1.2	1.2	1.1	1.1
23-009	control	0.4	0.4	0.4	0.4	0.4	0.4	0.5	0.4	0.4
	Median	0.595	0.55	0.51	0.5	0.47	0.5	0.5	0.46	0.4
	Mean	0.628108	0.58541	0.571887	0.562083	0.546977	0.568148	0.565185	0.5508	0.571739
	SD	0.278998	0.263473	0.240417	0.245357	0.239995	0.285671	0.275887	0.247676	0.308625
	Count	74	61	53	48	43	27	27	25	23
		0 Weeks	12 Weeks	24 Weeks	36 Weeks	48 Weeks	60 Weeks	72 Weeks	84 Weeks	96 Weeks
21-009	treatment	0.8	0.7	0.7	0.7	0.8	0.7	0.7	0.8	0.6
11-007	treatment	2.7	2.4	2.6	2.6	2.4	2.6
01-021	treatment	0.44
08-005	treatment	0.6
09-016	treatment	0.6
12-008	treatment	0.68
12-027	treatment	0.42
10-009	treatment	0.64
09-003	treatment	0.9	0.8
08-006	treatment	0.7	0.8
08-008	treatment	0.4		0.5
01-020	treatment	0.68	0.71
02-003	treatment	0.43	0.39	0.33	0.4	0.54	0.53	0.55	0.68	0.63
01-019	treatment	0.66
01-038	treatment	0.59
01-010	treatment	0.63
03-009	treatment	0.9
03-004	treatment	0.9	0.8	1.1	0.8	0.8	0.9
12-019	treatment	0.3	0.36	0.4	0.49	0.63
12-020	treatment	0.66
10-016	treatment	0.92	0.82
10-017	treatment	0.97	0.9
09-007	treatment	0.8	0.8	0.8	0.7	1
10-004	treatment	0.71
17-002	treatment	0.52
21-002	treatment	0.9	0.8	0.9	0.7		0.7		0.8	0.8
01-004	treatment	0.42	0.4	0.48
01-006	treatment	0.34	0.31	0.34
11-004	treatment	0.8	0.9
01-028	treatment	0.7	0.63	0.64	0.58	0.62	0.64	0.61		0.58
05-012	treatment	0.36	0.5	0.31	0.27	0.19	0.39	0.28	0.13	0.24
12-013	treatment	0.31	0.36	0.33
11-012	treatment	1	0.8	1.6	1.6	1.8	1.9		2.2
11-008	treatment	0.9	0.7	0.6
14-002	treatment	0.16	0.17
05-006	treatment	0.41	0.32	0.29	0.33	0.38	0.44	0.48	0.51	0.49
02-011	treatment	0.6	0.45	0.5	0.56	0.53
07-004	treatment	0.44	0.37	0.35	0.5
11-001	treatment	0.7	0.6	0.5	0.06	0.6	0.6	0.6	0.7	0.7
23-001	treatment	1.2	1.2	1.2	1.2	1.3	1.1	1.4	1.7	1.3
14-005	treatment	0.47	0.33	0.4	0.36
02-014	treatment	0.33	0.32	0.3	0.32	0.35	0.36	0.43	0.43	0.41
23-003	treatment	0.8	0.8	0.7	0.7	0.6	0.5	0.5	0.4	0.5
12-007	treatment	0.36	0.24	0.28		0.26
08-012	treatment	0.55	0.47	0.51	0.39	0.54
09-002	treatment	0.3	0.2	0.2	0.2
01-023	treatment	0.77	0.78	0.67	0.51	0.61		0.47	0.56	0.61
05-015	treatment	1.03	0.86	0.74	0.79
06-011	treatment	0.6074	0.5183	0.2129	0.1721
11-011	treatment	0.8	0.5	0.5	0.6	0.5	0.6	0.6	0.6	0.5
10-002	treatment	0.72	0.81	0.78	0.59	0.69	0.94	1.18	1.17	0.76
05-008	treatment	0.65	0.56	0.67		0.61				0.56
06-006	treatment	1.459	0.907	0.8513	0.7066	0.75
12-010	treatment	0.83	0.79	0.6	0.76	0.98	0.68
14-006	treatment	0.38	0.41	0.39	0.43	0.42	0.54	0.61
12-015	treatment	0.85	0.8	0.88	0.6	0.56	0.51	0.45	0.4	0.43
02-010	treatment	0.45	0.33	0.21	0.24	0.29	0.25	0.45	0.56	0.81
05-025	treatment	0.81	1.17	0.86	1	1.31	0.82
01-011	treatment	0.62	0.5	0.61	0.42	0.42	0.55	0.53	0.36	0.48
01-015	treatment	0.48	0.55	0.46	0.45	0.78	0.49	0.42	0.34	0.5
23-002	treatment	0.8	0.9	0.8	0.7	0.8	0.6	0.7	0.9	0.9
21-007	treatment	0.8	0.7	0.6	0.8	0.6	0.6	0.6
21-001	treatment	0.5	0.4	0.4	0.4	0.3	0.4
05-019	treatment	0.39	0.31	0.31	0.38	0.27	0.31	0.34	0.41	0.42
04-001	treatment	0.77	0.78	0.61	0.57	0.53	0.49	0.41	0.6	0.55
03-005	treatment	0.6	0.6	0.6	0.5	0.6	0.5		0.6	0.9
10-001	treatment	0.37	0.54	0.52	0.52	0.33	0.57	0.59	0.58	0.62
05-021	treatment	1.19	0.93	0.83	0.89	0.77	0.6	0.91	0.87	0.91
07-003	treatment	0.59	0.42	0.47	0.43	0.44	0.42	0.55	0.4	0.6
01-017	treatment	0.61	0.54	0.56			0.59		0.66
01-037	treatment	0.72	0.67	0.86	0.67	0.58		0.71	0.74	0.59
01-041	treatment	0.62	0.62	0.64	0.71	0.48	0.74	0.72	0.64	0.6
02-004	treatment	0.46	0.69	0.48	0.74	0.65	0.64	0.49	0.57	0.54
02-007	treatment	0.55	0.48	0.53	0.49	0.5	0.49	0.47	0.46	0.32
03-006	treatment	0.6	0.6	0.5	0.6	0.5	0.5	0.5	0.6	0.5
03-008	treatment	0.6	0.7	0.8	0.7	0.8	0.6	0.8	0.7	0.6
04-002	treatment	0.35	0.33	0.2	0.37	0.36	0.38	0.34	0.34	0.35
05-001	treatment	0.86	0.95	0.81	0.97	0.88	0.83	0.85	0.73	0.84
09-004	treatment	0.6	0.6	0.7	0.7	0.6	0.6	0.5	0.5	0.4
09-013	treatment	0.4	0.4	0.3	0.2	0.3	0.3	0.3	0.3	0.3
10-006	treatment	0.91	0.7	0.92	0.88	0.76	0.77	0.72	0.88	0.7
12-004	treatment	0.67	0.72	0.79	0.73	0.76	0.72	0.79	0.68	0.61
12-026	treatment	0.62	0.46	0.74	0.83	0.64	0.56	0.69	0.67	0.61
14-001	treatment	0.8	0.97	0.82	0.88	1.15	0.93	0.8	0.9	0.97
16-001	treatment	0.26	0.35	0.29	0.23	0.33	0.34	0.38	0.32	0.31
17-003	treatment	0.37	0.44	0.44	0.44	0.45	0.47	0.39	0.41	0.41
21-003	treatment	0.7	0.7	0.6	0.7	0.7	0.6	0.7	0.8	0.7
22-002	treatment	0.3	0.3	0.3	0.4	0.4	0.5	0.4	0.3	0.3
23-010	treatment	0.4	0.4	0.5	0.5	0.4	0.4	0.3	0.3	0.3
		0	12	24	36	48	60	72	84	96
		0	12	24	36	48	60	72	84	96
	Median	0.62	0.55	0.56	0.59	0.58	0.56	0.57	0.62	0.54
	Mean	0.636907	0.583417	0.571589	0.576481	0.594595	0.558387	0.586364	0.575	0.523684
	SD	0.238211	0.231561	0.220194	0.213192	0.237106	0.151532	0.186024	0.192549	0.190407
	Count	82	63	53	43	37	31	22	20	19

## Sheet: S,T.3-Albumin
	Albumin	Supplemental Table 3		g/L
Participant ID	Allocation	0 Weeks	12 Weeks	24 Weeks	36 Weeks	48 Weeks	60 Weeks	72 Weeks	84 Weeks	96 Weeks
03-002	control	42									Data censored for being off-protocol is highlighted purple or orange
05-004	control	45	42	43	43	42	42	42	43	42
10-010	control	42		43	38	41		39
12-009	control	50
09-010	control	47	48	48	48	48	47	49	46	48
08-010	control	42
08-011	control	41	38
08-013	control	34
05-018	control	38	41	43	40	44	40
01-042	control	39
12-017	control	42	42	48	50	45	50	49	49	50
05-002	control	45
07-001	control	47	46
09-018	control	47
12-021	control	37
05-026	control	46	42
12-012	control	43	46
09-009	control	39	42
06-010	control	36	41	40	40	44	42	43	43	45
10-012	control	37	37	37	36	37	40	35	40	37
21-006	control	42	43
01-031	control	38	36		37	33	38
08-001	control	40	37	39
09-014	control	48	46
01-007	control	36	34	37	40	41		41	40	40
06-003	control	38	42	39
12-024	control	46	46	44	46
21-005	control	46	45	44
01-014	control	37	35	37	40	39	38
03-003	control	44	43	42	42
04-004	control	40	42	40	45	42	44	43	42	38
07-006	control	49	46	47	45
11-010	control	42		40	41	42
05-017	control	43	52	43	44	46	43
01-030	control	34	35		37	39	38	39		39
01-026	control	40	35	39	37	32	35
12-023	control	44	41	45	44	44
02-001	control	39		40	39		39	39	36	42
11-002	control	43	46	43	43	45	44	44	44	44
01-039	control	40	40	42		41	64		46	39
10-011	control	43	40	41	40	39	42
01-024	control	37	40	40	38	38	38	39		38
07-002	control	47	47	46	46	47	50	49
05-020	control	40	39	38	40	39	40	42	41	43
02-009	control	46	45	43	46	46	42	44		47
04-003	control	46	44	43	44	45	47	42	42	43
02-008	control	45	45	50	47	46	45	48		46
01-001	control	37	35	37	36	40	38		39	37
05-023	control	48	47	48	46	48	45	46	49	47
11-009	control	45	46	46	44	47	44	42
03-007	control	41	41	41	35	37	36
05-009	control	42	43	47	47	44	42	41	40	42
01-025	control	38	38	38	38	38	38	39	39	40
01-013	control	37	38	36	38	36	40
23-007	control	43	40	45	46	44	40	38
12-003	control	44		43	43	45		45	45
14-003	control	38	38	40	38	37	36	40	40	37
23-006	control	47	47	43	49	45	45	44	42	43
01-034	control	40	41	40	42	44		41	43
01-016	control	17	38	39	39		37	35	37	39
01-003	control	45	42	41	40	41	39	42	40	40
14-004	control	37	36	38	40	39	41	39	42	38
08-002	control	38	39	38		42	43	41	41	43
09-006	control	39	37	41	39		39	38	39	38
01-009	control	40	41		44	43	41	42	40	41
21-004	control	41	42	43	41	42		41	41	38
12-011	control	43	40	42	45	47	49	48	47	47
03-001	control	44		44	45	45		45		47
05-022	control	44	43	44	45	44	43	44		43
11-005	control	44	43	42	42	42	43	43	42	42
11-006	control	44	47	48	46	45	47	45	48	50
23-004	control	44	49	44	45	50	45	47	47	47
02-005	control	45	43	43	42	42	44	42	46	44
02-006	control	46	45	44	45	45	44	45	44	44
21-008	control	46	45	45	42		41	37	40	42
22-001	control	46	44	45	43	43	44		41	43
12-005	control	47	44	46	46	45		49	47	48
23-009	control	48	47	48	44	51	46	44	42	43
09-005	control	50	49	47	47	47	47	47	49	48
10-003	control	50	46	45	46	45	44	41	44	44
12-001	control	327	38	38	38	39	38	37	39	38
	AVG	45.6711	41.9483	42.5	42.383	43.1538	42.0741	42.3077	42.75	43.0455
	MEDIAN	43	42	43	43	44	43	42	42	43
	SD	35.9717	4.17473	3.27589	3.4552	3.62002	3.40942	3.56013	3.17871	3.57361
	Count	75	58	54	47	39	27	26	24	22
	Low frequency	1	0	0	0	0	0	0	0	0
	% low Frequency	1.33333	0	0	0	0	0	0	0	0
	T-test	0.947688	0.741152	0.595803	0.983769	0.308038	0.847808	0.531838	0.355107	0.194635
01-021	treatment	31
08-005	treatment	39
12-008	treatment	40
09-016	treatment	44
12-027	treatment	49
21-009	treatment	48	47	46	42	38	41	41	43	42
11-007	treatment	45	44	47	44	45	45
12-019	treatment	321	39	41	44	45
02-003	treatment	42	42	41	43	46		46	44	47
03-004	treatment	42	45	43	44	45	43	4.5
01-010	treatment	39
10-017	treatment	36	39
01-020	treatment	41	40
09-007	treatment	40	41	90	99	39
10-004	treatment	35
03-009	treatment	41
08-006	treatment	42	42
09-003	treatment	45	41
17-002	treatment	43
21-002	treatment	45	45	45	45	42	45	43	39	39
12-020	treatment	42
10-016	treatment	37
01-038	treatment	35
08-008	treatment	39		38
10-009	treatment	41
11-008	treatment	51	49	42
01-019	treatment	33	37
14-002	treatment	35	36
05-012	treatment	38	41	37	37	35	41	40	39	37
01-006	treatment	41	36	38
01-028	treatment	34	34	34	36	32	35	32		34
12-013	treatment	41	40	44
01-004	treatment	42	40	37
11-012	treatment	43	45	48	47	48	48		46
12-026	treatment	45	46
11-004	treatment	45	42
05-006	treatment	46	46	46	46	50	47	52	48	46
06-001	treatment	35	33	35	35	39	38	38	35	38
14-005	treatment	38	40	35	39
02-011	treatment	54	51	48	50	50
23-003	treatment	43	42	41	39	45	42	43	46	42
11-001	treatment	44	42	42	41	36	35	44	46	44
02-014	treatment	48		46	45	48	48	50	49	46
07-004	treatment	50	52	48	50
23-001	treatment	45	41	44	44	44	46	45	42	45
12-007	treatment	48	46	46	41	49
05-015	treatment	49	46	45	48
11-011	treatment	43	43	43	44	44	40	41	44	42
08-012	treatment	39	42	39	42	42
01-023	treatment	40	37	40	37	36	41	38	40	44
09-002	treatment	44	46	41	45
06-011	treatment	40	39	42	35	41	40	40	42	46
10-002	treatment	41	43	41	43	42	41	42	46	46
14-006	treatment	40	43	43	44	39	42	42
12-010	treatment	36	40	43	42	44	45
12-015	treatment	47	46	49	50	50	46	50	50	48
02-010	treatment	44	43	43	42	44		43	47	48
05-008	treatment	46	45	47		44				43
06-006	treatment	43	44	40	41	40	42	42	43	40
01-011	treatment	34	35	35	35	38	39	37	36	37
05-025	treatment	49	54	49	49	47	46
21-007	treatment	50	47	53	50	48	46	42
01-015	treatment	42	42	43	42	42	39	41	41	48
21-001	treatment	45	35	39	34	32	32
23-002	treatment	44	41	43	38	43	40	40	40	38
04-001	treatment	52	47	41	43	45	43	43	48	43
05-019	treatment	46	46	47	46		47	48	46	47
03-005	treatment	41	41	40			41		41	41
10-001	treatment	37	35	37	41	35	33	36	36	41
07-003	treatment	42	43	42	46	45	47	43	44	45
05-021	treatment	41	44	44	45	41	43	42	39	42
01-017	treatment	34	37	39			38		35
01-037	treatment	33	34		32	34		34	36	34
10-006	treatment	36	45	43	43	42	41	41	40	40
14-001	treatment	38	41	41	40	43	41	41	40	42
16-001	treatment	38	40	37	35	36	36	35	36	37
22-002	treatment	38	40	45	42	45	44	38	42	42
17-003	treatment	40	43	41	37	37	38	37	38	37
21-003	treatment	40	41	39	42	40	43	41	41	36
09-013	treatment	41	43	42	44	45	43	44	43	41
12-004	treatment	41	40	39	47	41	44	42	42	43
01-041	treatment	43	41	43	39	43	43	41	40	40
03-006	treatment	44	44	44	45		46	44	46	45
04-002	treatment	44	44	42	42	49	43	44	40	42
23-010	treatment	44	44	43	41	44	46	43	44	48
02-004	treatment	45	44	49	48		48	50	48	47
03-008	treatment	45	42	44	43	42	44	44	47	44
09-004	treatment	45	43	44	46	46	43	45	44	42
02-007	treatment	46	44	45	44	41	45	44	44	43
05-001	treatment	48	45	47	45	45	46	45	47	44
	AVG	45.3373	42.2031	42.8627	42.3659	42.1875	42.2667	41.619	41.7368	41.5

## Sheet: S.T.4-ALT
Alanine Transaminase (ALT)		Supplemental Table 4		Raw data	IU/L
Participant ID	Allocation	0 Weeks	12 Weeks	24 Weeks	36 Weeks	48 Weeks	60 Weeks	72 Weeks	84 Weeks	96 Weeks
12-009	control	22
10-010	control	58		20	94	112		39			Data censored for being off-protocol is highlighted purple or orange
05-004	control	23	95	44	21	34	24	58	38	21
03-002	control	24
09-010	control	41	36	25	22	19	30	29	23	29
01-042	control	54
08-011	control	13	16
08-010	control	15
07-001	control	16	19
08-013	control	18
12-012	control	18	31
05-002	control	19
05-018	control	19	21	36	48	25	34
09-009	control	43	35
05-026	control	22	21
09-018	control	20
12-017	control	32	25	25	90	24	34	24	23	54
06-010	control	27	20	19	21	20	17	23	17	26
10-012	control	8	20	25	22	24	30	20	16	20
01-007	control	10	14	15	14	12	11	7	11	13
01-031	control	35	38	45	45	31
09-014	control	10	16
21-006	control	18	23
08-001	control	19	18	16
12-021	control	31	31	25
07-006	control	18	28	20	21
12-024	control	26	22	26	22
06-003	control	30	24	20
01-014	control	28	28	31	31	55	31
04-004	control	16		19	25	22	23	18	25	19
03-003	control	34	32	33	27
21-005	control	42	14	14
01-026	control	19	24	25	16	18	18
05-017	control	10	28	16	39	28	15
11-010	control	17		21	17	15
12-023	control	27	44	30	20	21
01-030	control	32	41	42	40	61	39	37		38
11-002	control	15	23	21	22	20	22	36	26	26
01-039	control	21	23	34	26	62	44	30	29	31
10-011	control	20	16	22	24	21	95
02-001	control	16	23	27	22	24	28	25	34	31
01-024	control	29	29		23	32	47	27		27
05-020	control	22	28	26	19	29	21	24	22	27
05-023	control	82	36	32	62	21	30	24	27	21
07-002	control	29	29	31	36	41	21	20
02-008	control	16	13		20	20	14	12	12	12
02-009	control	12	14	17	17	12	12	20	24	19
04-003	control	30	62	56	61	52	60	66	114	121
01-001	control	27	37	39	30	47	32	38	42	40
03-007	control	13	17	11	12	14	10
11-009	control	16	13	11	14	15	17	18
01-013	control	38	41	41	24	85	32
01-003	control	25	38	38	51	52	31	50	49	64
01-025	control	25	22	31	23	37	26	28	26	29
05-009	control	49	77	90	84	60	63	124	59	46
23-007	control	16	34	5	22	21	39	34
01-034	control	59	63	54	65	84		89	71
14-003	control	17	14	24	19	16	57	34	28	29
23-006	control	20	19	24	74	32	48	17	22	21
12-011	control	14	16	14	16	12	33	12	19	28
23-004	control	14	32	11	10	25	21	45	18	44
23-009	control	17	19	27	18	30	12	13	13	12
11-006	control	19	19	20	17	16	23	19	22	18
02-006	control	20	13	30	14	18	18	17	15	18
05-022	control	20	30	26	41	30	27	32		23
12-003	control	20	27	26	24	32		21	21	22
10-003	control	21	22	22	24	20	17	18	26	23
09-005	control	22	30	29	31	26	24	35	30	27
21-004	control	22	20	19	39	19		18	19	15
11-005	control	24	19	22	24	24	27	20	22	35
21-008	control	26	20	19	33		23	19	18	29
12-001	control	27	21	21	40	31	17	17	20	63
01-016	control	28	35	39	36	23	30	40	32	33
03-001	control	29	25	28	29	25		31	26	24
14-004	control	31	15	24	18	16	14	14	18	19
12-005	control	35	60	33	43	29		28	28	23
01-009	control	38	30	25	27	26	24	23	20	20
08-002	control	39	50	69		38	58	64	70	81
09-006	control	41	26	27	25		38	37	27	27
22-001	control	54	94	43	47	109	62	62	49	55
02-005	control	57	34	23	27	33	28	32	28	42
	MEDIAN	22	25	26	24	26	27	25.5	22	25.5
	AVERAGE	25.8026	29.0656	28.2963	30.5208	33.1463	30.3333	30.4231	27.5833	30.9545
	SD	12.9585	15.572	14.2096	16.3987	20.8614	14.9394	17.7984	14.7476	16.5103
	Count	76	61	54	48	41	27	26	24	22
	FREQ High	1	2	2	3	3	0	2	2	1
	% Frequ High	1.31579	3.27869	3.7037	6.25	7.31707	0	7.69231	8.33333	4.54545
	T-Test	0.0781541	0.0441415	0.0707916	0.271241	0.65305	0.517054	0.763078	0.121487	0.361208
08-005	treatment	16
01-021	treatment	17
12-008	treatment	19
12-027	treatment	21
09-016	treatment	35
21-009	treatment	29	44	33	38	42	45	34	56	66
11-007	treatment	40	35	29	35	29	28
09-003	treatment	12	14
01-020	treatment	49	63
10-009	treatment	49
09-007	treatment	50		46	38	47
17-002	treatment	16
08-008	treatment	18		19
10-017	treatment	20	21
21-002	treatment	20	21	11	23	18	14	14	10	24
12-019	treatment	21	27	23	38	22
01-010	treatment	25
08-006	treatment	22	23
10-004	treatment	22
12-020	treatment	26
01-038	treatment	29
02-003	treatment	30	28	33	31	30	33	27	33	34
03-004	treatment	36	45	35	50	45	43	42
03-009	treatment	36
10-016	treatment	37
01-006	treatment	27	61	50
05-012	treatment	151	214	85	77	92	183	68	66	65
14-002	treatment	14	24
11-012	treatment	18	25	18	20	26	18		44
11-008	treatment	19	37	15
01-004	treatment	26	35	40
12-013	treatment	41	40	35
01-028	treatment	42	31	36	62	23	31	26		28
01-019	treatment	36	134
11-004	treatment	40	46
06-001	treatment	25	25	35	77	38	33	43	77	44
05-006	treatment	18	20	18	17	18	18	29	19	320
23-001	treatment	11	19	5	22	33	41	41	19	33
23-003	treatment	20	30	22	37	17	29	16	19	34
02-011	treatment	18	32	40	83	53
11-001	treatment	22	14	24	17	11	8	17	17	12
14-005	treatment	22	41	144	88
07-004	treatment	21	19	22	39
02-014	treatment	21	25	29	24	31	32	41	38	37
12-007	treatment	29	33	26	32	53
11-011	treatment	14	21	29	25	56	36	16	12	13
05-015	treatment	16	34	25	26
08-012	treatment	16	17	22	20	23
01-023	treatment	33	27	34	29	38	33	22	30	28
10-002	treatment	13	24	22	25	29	28	31	31	49
09-002	treatment	33	29	34	39
06-011	treatment	105	231	49	32	47	133	59	95	83
12-010	treatment	74	45	39	45	46	26
05-008	treatment	31	34	31		38				36
12-015	treatment	28	20	69	28	37	20	19	20	18
06-006	treatment	25	32	28	36	39	35	39	32	34
14-006	treatment	32	36	23	27	21	37	33
02-010	treatment	30	34	29	34	32	34	33	41	35
01-011	treatment	33	24	30	24	29	31	30	35	48
01-015	treatment	82	84	99	91	115	69	86	95	98
21-007	treatment	14	16	16	15	14	16	12
23-002	treatment	18	20	19	15	22	7	21	20	19
05-025	treatment	25	23	24	20	37	39
03-005	treatment	20	27	34	28	28	33		23	21
04-001	treatment	20	23	17	17	23	21	15	14	22
05-019	treatment	42	74	52	104	61	87	87	74	66
21-001	treatment	35	29	28	14	13	10
10-001	treatment	20	17	14	90	27	15	10	18	15
07-003	treatment	22	23	26	28	34	31	24	28	37
05-021	treatment	14	18	16	26	12	18	14	10	16
01-017	treatment	23	27	22			26		26
02-007	treatment	17	22	22	23	22	20	22	18	18
17-003	treatment	17	22	21	23	24	29	21	25	24
10-006	treatment	18	22	30	25	24	23	21	30	15
01-037	treatment	19	27	22	22	22		25	24	28
21-003	treatment	20	30	32	29	28	21	25	21	29
14-001	treatment	21	25	28	22	27	33	21	25	25
01-041	treatment	25	34	60	39	63	40	41	36	45
23-010	treatment	25	22	23	28	39	46	38	34	49
09-004	treatment	27	38	25	30	32	38	31	37	26
03-008	treatment	28	40	26	41	22	20	18	20	17
05-001	treatment	28	31	45	35	30	36	42	45	36
09-013	treatment	32	46	51	43	58	51	61	63	53
03-006	treatment	34	62	69	62	64	58	72	52	44
16-001	treatment	36	37	45	33	44	34	26	38	42
12-026	treatment	37	35	23	20	23	17	14	22	18
22-002	treatment	39	47	41	50	48	57	68	127	138
04-002	treatment	45	61	50	46	42	34	24	24	24
02-004	treatment	53	26	46	41	18	29	30	41	34
12-004	treatment	71	58	48	43	45	39	56	32	45
	MEDIAN	25	30	28	28	30	31	25	31	29
	AVERAGE	30.7108	39.6769	34.9057	34.7209	35.2162	33.1613	32	37	37.3684
	SD	20.5253	37.5127	22.114	19.3779	18.9225	17.2048	17.3048	23.4989	26.3223
	Count	83	65	53	43	37	31	22	20	19
	FREQ High	5	5	4	3	2	2	2	1	1
	% Frequ High	6.0241	7.69231	7.54717	6.97674	5.40541	6.45161	9.09091	5	5.26316
		0	12	24	36	48	60	72	84	96

## Sheet: S.T.5-ALK Phos
Alkaline Phosphatase		Supplemental Table 5 Raw data			IU/L
Participant ID	Allocation	0 Weeks	12 Weeks	24 Weeks	36 Weeks	48 Weeks	60 Weeks	72 Weeks	84 Weeks	96 Weeks
03-002	control	113									Purple or orange highlighted cells are censored for participants being off-protocol
12-009	control	55
05-004	control	102	105	88	85	74	84	85	123	118
10-010	control	55		94	58	60		64
09-010	control	55	51	51	53	52	50	50	50	56
08-013	control	55
05-018	control	67	62	69	53	54	58
08-010	control	64
09-018	control	64
09-009	control	68	85
08-011	control	54	50
05-002	control	74
05-026	control	71	72
12-012	control	78	76
01-042	control	87
12-017	control	97	75	90	90	85	83	85	92	85
07-001	control	48	49
06-010	control	56	45	46	52	55		52	51	47
10-012	control	55	54	63	65	66	63	61	66	63
08-001	control	55	55	53
01-031	control	48	62	71	48	58
09-014	control	69	67
21-006	control	70	90
12-021	control	83	79	81
01-007	control	80	76	86	73	107	115	125	107	115
06-003	control	62	82	78
21-005	control	62	68	70
12-024	control	39	38	39	36
01-014	control	89	85	71	78	77	83
04-004	control	47	51	56	59	52	55	62	56	68
07-006	control	94	87	90	89
03-003	control	91	81	55	59
11-010	control	52		45	48	48
05-017	control	60	62	61	62	49	56
01-030	control	74	92	83	75	75	95	93		93
01-026	control	145	141	121	138	109	119
12-023	control	92	94	98	87	104
11-002	control	56	52	49	45	55	49	51	57	51
01-039	control	76	87	77	84	88	84	96	111	112
02-008	control	57	61	69	62	72	67	68	70	68
05-020	control	52	49	52	55	53	67	65	61	54
05-023	control	63	81	66	54	81	66	65	63	68
02-001	control	70	71	65	67	71	71	72	66	74
10-011	control	73	62	57	69	86	69
01-024	control	80	59		77	72	123	67		71
07-002	control	59	56	55	61	56	75	81
04-003	control	52	50	46	47	46	49	50	46	54
02-009	control	56	58	51	53	43	44	56	98	79
01-001	control	50	68	72	54	54	55	56	46	46
05-009	control	51	50	53	51	43	47	139	54	67
11-009	control	63	65	64	63	51	43	41
03-007	control	88	89	91	86	106	113
01-025	control	70	68	75	78	80	66	63	66	71
01-013	control	97	92	80	72	85	97
23-007	control	38	38	37	41	43	51	45
01-034	control	118	100	114	82	63		79	108
14-003	control	57	64	66	60	60	61	64	69	95
23-006	control	83	90	85	127	84	95	88	93	70
11-005	control	47	51	57	49	50	50	50	52	49
01-003	control	64	75	93	69	75	85	93	87	79
09-005	control	49	44	44	56	48	45	49	51	56
21-004	control	52	53	43	53	45		52	47	57
12-003	control	53	63	61	55	51		51	49	48
12-005	control	56	63	59	60	59		54	57	49
23-004	control	60	73	61	77	71	70	71	68	76
14-004	control	64	60	64	60	55	55	55	54	67
03-001	control	65	85	106	74	78		72	81	86
23-009	control	66	69	65	66	71	55	59	54	59
09-006	control	68	65	72	63		94	74	74	69
22-001	control	68	59	62	56	57	59	51	51	59
10-003	control	71	65	72	67	66	71	66	74	75
21-008	control	71	75	71			79	69	77	64
02-005	control	73	83	74	80	78	82	83	67	81
01-016	control	75	67	65	71	68	75	68	54	59
11-006	control	76	61	65	64	64	60	59	59	74
05-022	control	77	78	71	69	61	76	78		69
12-001	control	79	71	62	70	73	70	62	58	52
02-006	control	84	81	81	78	93	83	80	79	79
01-009	control	96	67	71	65	70	88	74	64	56
12-011	control	97	126	102	100	95	108	70	64	55
08-002	control	157	140	168		214	211	215	202	209
AVG		70.0921	71.7419	70.5455	68.0851	70.2195	77.3704	71.5185	71.72	70.7391
MEDIAN		67.5	67.5	66	65	68	71	68	64	64
SD		20.3646	20.2826	22.2121	18.3208	27.5482	32.2343	30.8057	30.4625	31.4922
Count		76	62	55	47	41	27	27	25	23
Frequency high		2	2	1	1	1	1	1	1	1
% high Frequ		2.63158	3.22581	1.81818	2.12766	2.43902	3.7037	3.7037	4	4.34783
T-test		0.949694	0.370851	0.584035	0.708177	0.504696	0.609305	0.866127	0.914533	0.88315
12-008	treatment	160
12-027	treatment	58
01-021	treatment	60
09-016	treatment	50
11-007	treatment	52	38	33	34	35	34
21-009	treatment	60	61	58	64	102	63	63	67	61
08-005	treatment	51
12-019	treatment	117	103	94	90	81
01-020	treatment	125	95
01-038	treatment	41
03-009	treatment	45
17-002	treatment	58
10-016	treatment	65
08-006	treatment	66	66
09-003	treatment	60	61
21-002	treatment	68	81	69	76	71	73	73	55	73
08-008	treatment	69		83
03-004	treatment	71	75	67	76	76	69	72
09-007	treatment	82		74	80	78
10-004	treatment	83
02-003	treatment	73	81	71	70	87	88	90	84	105
10-009	treatment	73
10-017	treatment	81	85
12-020	treatment	88
01-010	treatment	113
01-028	treatment	41	35	41	59	56	48	41		46
12-013	treatment	51	55	46
01-019	treatment	55	44
14-002	treatment	55	54
01-006	treatment	57	65	84
01-004	treatment	52	59	68
11-004	treatment	60	53
11-012	treatment	80	79	77	74	72	87		78
05-012	treatment	94	69	89	79	73	65	71	72	106
11-008	treatment	67	64	58
06-001	treatment	54	81	69	61	78	72	86	61	68
05-006	treatment	65	69	71	109	124	121	121	115	120
23-003	treatment	62	74	68	78	85	84	87	97	88
14-005	treatment	56	58	55	58
11-001	treatment	37	40	46	34	34	46	59	59	43
02-011	treatment	40	49	54	59	51
02-014	treatment	84	82	78	84	97	96	100	80
07-004	treatment	86	54	51	75
23-001	treatment	89	76	90	128	131	130	131	112	111
12-007	treatment	55	59	58	52	62
08-012	treatment	51	48	47	53	58
06-011	treatment	48	56	51	44	51	61	55	64	67
14-006	treatment	68	65	57	65		85	89
05-015	treatment	72	72	55	57
09-002	treatment	72	73	59	68
11-011	treatment	72	76	79	79	89	103	111	129	120
10-002	treatment	60	49	54	60	68	72	62	68	90
01-023	treatment	99	83	79	89	83	105	82	76	87
12-010	treatment	50	51	46	38	36	40
05-008	treatment	77	67	68		77				90
06-006	treatment	53	61	60	61	56	59	61	70	68
12-015	treatment	72	74	77	86	69	74	71	71	91
02-010	treatment	80	91	90	76	88	87	89	111	95
01-011	treatment	60	64	53	53	68	63	55	61	57
21-007	treatment	70	79	71	71	71	68	69
21-001	treatment	75	71	81	73	97	85
05-025	treatment	77	77	72	68	71	75
01-015	treatment	89	71	75	72	89	75	67	68	122
04-001	treatment	73	72	73	71	70	62	69	76	71
23-002	treatment	90	83	83	64	127	73	87	81	88
03-005	treatment	82	78	91	100	103	96		105	103
05-019	treatment	115	100	89	97	98	98	110	129	138
07-003	treatment	71	72	63	78	66	66	66	91	84
10-001	treatment	89	89	95	90	96	102	95	95	119
05-021	treatment	70	78	77	84	76	84	70	54	68
01-017	treatment	73	73	69			105		82
21-003	treatment	41	44	36	43	37	42	40	43	40
02-004	treatment	33	37	35	44	41	44	46	39	43
23-010	treatment	49	56	49	51	60	54	63	60	64
03-006	treatment	57	56	50	53	55	50	50	55	54
04-002	treatment	59	56	72	57	70	62	65	53	62
09-013	treatment	59	59	60	67	62	70	70	65	70
14-001	treatment	60	62	67	53	72	64	67	59	61
17-003	treatment	60	56	51	56	51	61	51	61	62
02-007	treatment	64	71	70	65	74	70	65	66	74
09-004	treatment	64	72	63	73	67	79	70	69	71
22-002	treatment	66	70	69	65	62	71	68	63	71
10-006	treatment	70	64	69	62	56	45	50	55	57
16-001	treatment	70	80	62	56	57	61	58	66	62
03-008	treatment	81	100	93	93	84	80	100	82	85
12-026	treatment	86	100	88	95	92	90	100	95	102
05-001	treatment	89	83	94	90	74	93	97	103	89
01-037	treatment	96	82	78	70	66		85	90	79
01-041	treatment	102	92	86	81	105	89	100	99	105
12-004	treatment	102	136	121	118	123	112	127	112	117
AVG		70.2892	68.7385	68.434	69.5116	74.0556	73.8387	72.8636	70.85	72

## Sheet: S.T.6-Amylase
Amylase Supplemental Table 6			IU/L	raw data
Participant ID	Allocation	0 weeks	12 weeks	24 weeks	36 weeks	48 weeks	60 weeks	72 weeks	84 weeks	96 weeks
03-002	control	61									Cells with purple highlights are censored due to the participant being off protocol.
09-010	control	60
05-004	control	29	24	36	26	23	29	22	28		The normal EORLA range for amylase is 25-115 IU/L.
12-009	control	56									Yellow cells are outside above this range.
02-005	control	55
09-006	control	92
08-002	control	97
23-004	control	30
09-005	control	71
02-001	control	109
08-011	control	56	54
08-013	control	90
05-018	control	42				31
08-010	control	84
07-001	control	79	68
12-012	control	57	81
12-017	control	90	81	84	102	63	52	58	59	65
05-002	control	60
09-009	control	76
05-026	control	88
08-001	control	67	75
05-022	control	98	95
12-021	control	102	112	83
07-006	control	64	61	60	54
03-003	control	61	58		50
04-004	control	61	62	75	75	69	67	64	65	67
12-024	control	73	93	87	46
12-023	control	99	73	95	51	47
05-017	control	48	49	38	47	48	37
11-010	control	53		38	46	55
11-002	control	85	81	89	89	99	83	93	104	105
05-009	control	27	27	32	28
05-020	control			76	77
05-023	control	57	50
07-002	control	47	51	54	59	56	63	67
04-003	control	50	44	53	49	58	51	62	53	49
10-003	control				68	61
03-007	control		79	63	54	68	79
11-009	control	51	60	50	54	47	59	57
02-006	control						51	58
14-003	control	99	110	121	110	109	92	96	98	102
12-001	control	65	75	72	59	84	47	52	42	45
12-011	control	57	54	63	49	32	34	36	41	35
14-004	control	88	80	119	82	64	54	64	70	97
11-006	control	96	83	65	77	73	317	96	73	195
23-009	control							59	51	57
11-005	control	65	69	62	62	65	62	62	57	66
12-003	control	118	121	133	141	122		83	64	105
12-005	control	76	79	89		78		57	49	45
03-001	control	72	65		73	80			75	80
	AVG	72.0732	71.8214	73.0476	67.1053	71.2143	88.3333	66.3	62	80.5556
	COUNT	41	25	21	19	14	9	10	10	9
	MEDIAN	71	73	65	59	66.5	59	60.5	60.5	66
12-008	treatment	48
08-005	treatment	78
11-007	treatment	150	184	179	172	174	166
12-027	treatment	40
10-002	treatment					58	49		50
23-003	treatment	36
23-001	treatment	47			72		76	69		63
03-009	treatment	37
09-003	treatment	58
12-019	treatment	77	69	76	165	38
08-008	treatment	93		83
02-003	treatment	85
12-020	treatment	98
03-004	treatment	81	81		65			91
08-006	treatment	52	48
09-007	treatment	117
14-002	treatment	61	66
11-012	treatment	70	75	73	77	70	77		69
11-008	treatment	38	50	47
11-004	treatment	76	79
12-013	treatment	49	33	30
05-012	treatment	56	42	43	56	66	49	28
05-006	treatment	117	117	123	160		136	112	124
02-014	treatment			52	55
07-004	treatment	66	71	86	70
14-005	treatment	99	76	85	82
11-001	treatment	56	52	59	56	52	59	50	57	55
12-015	treatment	107	104	95	95	64		56	63	72
12-007	treatment	83	81	83	70	69
11-011	treatment	37	37	39	28	46	38	35	37	42
08-012	treatment	33	27	40	59	54
05-015	treatment	11	42	40	41
09-002	treatment	53		59
05-008	treatment	16	56	29		56
14-006	treatment	115	94	80	155	102	92	113
12-010	treatment	127	113	104	135		73
23-002	treatment	83								58
03-005	treatment	48	51		48	56	57		53	51
04-001	treatment	52	56	42	47	46		44	59	46
05-019	treatment	21		22	25
05-021	treatment	43		46						45
07-003	treatment	45	47	38	40	45	47	43	34	52
03-006	treatment						68	75	66	73
05-001	treatment	31	34	29	27	33			34	29
10-006	treatment				55
14-001	treatment	48	65	75	66	60	71	58	63	63
03-008	treatment	43	54	86	67	102	85	89	64
12-026	treatment	128	127	129	182	67	59	79		86
09-004	treatment	73
16-001	treatment	64	70	80	64	69	71	63	66	63
12-004	treatment	106	119	93	105	85	60	63	56	54
04-002	treatment	48			44	49	45	72	46	50
	AVG	65.5455	68.0741	64.8261	69.8824	64.1667	62.5556	67.75	56.4286	59.7143
	COUNT	44	27	23	17	12	9	8	7	7
	MEDIAN	57	65	59	55	58	60	67.5	63	63

## Sheet: S.T.7-AST
Aspartate transaminase (AST)		Supplemental Table 7		Raw data	IU/L
Participant ID	Allocation	0 Weeks	12 Weeks	24 Weeks	36 Weeks	48 Weeks	60 Weeks	72 Weeks	84 Weeks	visit96
03-002	control	19
09-010	control	30	22	24	22	19	22	23	15	23
10-010	control	27		49	53	59		25
05-004	control	35	65	36	22	36	29	48	26	29
12-009	control	50
01-042	control	23
08-011	control	19	20
08-013	control	19
05-018	control	21	21	20	48	27	21
08-010	control	21
07-001	control	18	19
12-012	control	22	31
09-018	control	24
12-017	control	32	30	24	56	22	25	23	19	30
05-002	control	33
09-009	control	38	33
05-026	control	39	22
06-010	control	27	24	21	20	24	21	25	23	25
10-012	control	17	15	28	23	26	29	20	23	23
01-031	control	17	20	25	29	14
21-006	control	19	19
09-014	control	21	26
08-001	control	23	26	22
12-021	control	23	28	22
01-007	control	22	14	21	11	14	13	14	8	6
21-005	control	15	17	18
01-014	control	17	15	20	17	32	20
06-003	control	22	23	19
07-006	control	22	36	23	25
03-003	control	37	32	41	32
04-004	control	19	20	20	21	21	22	21	21	24
12-024	control	25	22	22	18
01-026	control	10	12	13	8	10	16
12-023	control	33	52	35	26	27
05-017	control	15	24	19	34	24	18
01-030	control	23	24	22	26	22	16	20		19
11-010	control	23		43	23	26
11-002	control	17	24	23	22	21	24	29	22	24
01-039	control	13	20	31	19	48	35	25	34	25
02-001	control	22	25	25	22	26	24	29	28	29
01-024	control	26	19		20	19	20	11		10
05-020	control	26	28		24	31	19	27	25	23
10-011	control	23	14	24	27	21	73
05-023	control	31	36	35	38	26	28	29	28	24
07-002	control	24	24	25	26	28	20	20
02-008	control	15	14	20	19	21	17	16	19	18
04-003	control	21	36	35	36	31	33	37	52	63
02-009	control	32	30	30	35	28	27	35	53	33
01-001	control	21	21	16	14	23	15	21	25	22
03-007	control	16	20	17	19	15	13
05-009	control	36	53	55	56	34	56		38	36
11-009	control	21	24	19	24	23	23	24
01-013	control	31	26	33	22	31	21
01-025	control	16	19	26	22	25	23	18	20	18
23-007	control	16	33	23	30	22	43	35
14-003	control	17	17	23	20	20	35	32	28	23
01-034	control	21	33	18	32	43		38	31
23-006	control	18	36	36	44	33	33	25	24	24
01-003	control	24	31	26	32	33	29	40	27	38
23-004	control	17	17	28	26	26	24	30	30	32
09-005	control	18	22	22	16	21	16	24	23	22
12-001	control	19	23	25	35	27	18	18	22	62
12-011	control	19	19	19	23	17	28	13	20	25
14-004	control	19	17	28	19	19	20	19	23	21
02-006	control	20	17	28	22	26	28	25	23	25
05-022	control	20	26	28	34	25	27	26		21
11-006	control	20	26	21	22	19	28	25	26	23
01-009	control	21	21	20	18	22	24	22	17	13
23-009	control	22	21	19	19	25	22	15	15	15
01-016	control	24	29	35	30	24	27	33	21	30
10-003	control	25	26	26		27	23	23	27	23
11-005	control	25	23	24	28	27	29	27	25	31
12-003	control	25	29	23	22	29		31	27	24
21-008	control	26	21	21	22		23	20	20	34
12-005	control	27	44	25	31	26		21	22	19
21-004	control	29	29	24	45	28		23	26	22
03-001	control	31	28	31	27	28		30	26	30
02-005	control	36	28	22	24	29	28	28	28	32
09-006	control	37	25	22	28		39	41	28	30
22-001	control	37	60	37	43	79	64		35	110
08-002	control	43	48	62		45	52	72	67	93
	MEDIAN	22	24	24	24	26	27	25.5	26	25
	AVERAGE	23.5	25.9194	26.3889	26.6809	28.0488	29.4815	28.3077	26.44	33.6957
	ST DEV	6.81813	9.65752	9.00291	8.79097	10.5483	11.8177	11.2242	9.32987	23.1036
	COUNT	76	62	54	47	41	27	26	25	23
	FREQ	3	5	4	5	4	5	3	1	4
	% Freq	3.94737	8.06452	7.40741	10.6383	9.7561	18.5185	11.5385	4	17.3913
	T-test	0.00702981	0.152902	0.00431378	0.0858811	0.342499	0.350133	0.703709	0.253237	0.942342
01-021	treatment	13
12-008	treatment	19
08-005	treatment	25
09-016	treatment	26
21-009	treatment	19	31	22	24	27	26	20	27	32
11-007	treatment	29	28	25	26	29	28
12-027	treatment	26
03-009	treatment	81
09-003	treatment	15	17
21-002	treatment	16	19	16	19	16	17	16	13	21
01-038	treatment	17
01-010	treatment	18
01-020	treatment	21	30
12-019	treatment	22	35	27	32	25
08-008	treatment	23		28
10-017	treatment	24	25
10-004	treatment	25
02-003	treatment	26	28	31	30	26	28	30	28	29
10-016	treatment	30
12-020	treatment	30
03-004	treatment	33		29	44	42	37	36
08-006	treatment	36	28
17-002	treatment	36
10-009	treatment	39
09-007	treatment	53		48	41	44
01-028	treatment	18	14	18	26	13	14	20		12
14-002	treatment	17	23
01-004	treatment	31	33	32
11-012	treatment	21	23	21	22	41	19		30
01-019	treatment	23	73
11-008	treatment	23	34	18
11-004	treatment	32	36
12-013	treatment	43	43	42
01-006	treatment	61	82	82
05-012	treatment	177	749	130	96	130	393	83	74	82
05-006	treatment	21	24	28	24	23	23	29	24	169
06-001	treatment	28	32	36	68	37	33	41	58	39
23-003	treatment	20	38	44	53	34	34	31	40	57
23-001	treatment	16	22	34	40	37	37	36	25	24
02-011	treatment	20	27	40	59	37
02-014	treatment	25	26	32	28	31	33	36	36	35
07-004	treatment	19	17	21	27
14-005	treatment	22	33	52	58
11-001	treatment	23	19	25	19	17	14	24	23	17
12-015	treatment	41	40	74			32		48	36
12-007	treatment	25	29	26	29	35
06-011	treatment	68	75	38	32	32	70	30	47	43
11-011	treatment	16	24	23	40	34	33	19	16	21
08-012	treatment	20	27	29	24	25
05-015	treatment	21	28	29	25
10-002	treatment	19	24		24	26	27	29	24	48
01-023	treatment	32	24	51	27	44	37	16	30	21
09-002	treatment	44	35	33	43
05-008	treatment	25	26	25		23				28
14-006	treatment	29	33	22	26	25	29	31
12-010	treatment	37	35	35		113
06-006	treatment	25	25	30	32	33	35	31	29	28
02-010	treatment	24	30	29	36	29	30	28	32	28
05-025	treatment	18	19	19	16	22	26
21-007	treatment	19	21	17	21	17	16	19
23-002	treatment	21	26	30	31	26	24	21	30	24
03-005	treatment	22	28	32	29	29	29		25	23
04-001	treatment	22	46	17	17	25	18	19	18	22
21-001	treatment	29	23	24	11	13	13
01-011	treatment	62	17	38	27	26	38	29	23	52
01-015	treatment	37	34	40	34	57	24	26	39	38
05-019	treatment	22	44	31	56	31	87	49	44	37
05-021	treatment	29	31	24	38	20	18	20		23
07-003	treatment	25	23	21	29	30	29	22	25	28
10-001	treatment	29	26	25	28	31	22	25	30	29
01-017	treatment	14	21	21			16		10
01-037	treatment	17	17	12	13	15		14	16	22
01-041	treatment	19	24	50	26	38	30	36	24	37
02-007	treatment	20	35	21	27	19	121	24	22	22
17-003	treatment	21	21	20	19	21	21	20	21	22
03-006	treatment	24	45	52	39	39	37	48	32	32
05-001	treatment	24	21	34	29	27	30	32	35	34
10-006	treatment	24	23	31	26	25	28	27	26	19
14-001	treatment	24	23	27	24	27	27	28	22	31
23-010	treatment	24	40	36	30	32	49	32	31	38
21-003	treatment	28	37	46	40	37	29	31	29	44
22-002	treatment	28	33	34	38	31	38	40	74	84
03-008	treatment	30	34	31	44	26	24	25	24	23
12-026	treatment	30	29	25	22	20	19	18	20	18
09-013	treatment	32	46	39	44	47	50	57	58	52
09-004	treatment	33	32	28	35	31	39	31	37	27
16-001	treatment	36	33	44	34	39	36	29	36	37
12-004	treatment	50	41	37		37			27	45
02-004	treatment	61	28	47	38	27	49	32	39	28
04-002	treatment		31		30	29	24	75	20	20
	MEDIAN	24.5	29	31	29	28	28.5	29	26.5	31
	AVERAGE	30.3049	42.3846	32.2549	30.1	31.0278	33.7	31.7143	30.15	33.4211
	ST DEV	20.5573	89.2108	11.3186	9.0934	16.2967	21.561	13.6805	14.1749	15.2188
	COUNT	82	65	51	40	36	30	21	20	19
	FREQ	12	13	14	10	6	8	4	3	5
	% Freq	14.6341	20	27.451	25	16.6667	26.6667	19.0476	15	26.3158

## Sheet: S.T.8-Bilirubin
total bilirubin	Supplemental Table 8		raw data	IU/L
Participant ID	Allocation	Week 0	Week 12	Week 24	Week 36	Week 48	Week 60	Week 72	Week 84	Week 96
12-009	control	13
03-002	control	6
10-010	control	6		8	5	6		9
05-004	control	4	2	6	5	7	4	10	11	4
09-010	control	10	10	11	7	6	5	7	8	4
08-011	control	13	11
08-013	control	13
01-042	control	5
08-010	control	6
05-026	control	7	6
07-001	control	8	11
09-009	control	7	6
05-002	control	9
09-018	control	9
12-017	control	9	13	10	16	12	11	11	7	11
05-018	control	11	9	5	7	6	6
12-012	control	8	17
06-010	control	13	13	10	15	14	12	15	16	16
10-012	control	10	5	12	9	13	11	6	13	10
01-031	control	5	6	6	7	5
09-014	control	8	7
21-006	control	9	6
01-007	control	10	6	10	34	5	5	5	3	3
12-021	control	13	10	9
08-001	control	16	13	34
11-010	control	3		3		3
01-014	control	5	7	8	10	28	43
07-006	control	6	5	8	7
03-003	control	9	5	7	3
21-005	control	10	9	7
06-003	control	13	14	16
12-024	control	15	21	25	13
04-004	control	2	13	15	59	14	15	14	19	8
05-017	control	5	4	4	4	6	8
01-026	control	6	6	6	7	5	6
11-002	control	7	10	8	8	8	10	9	5	8
01-030	control	6	5	6	6	8	6	9		5
12-023	control	10	15	11	12	6
05-023	control	26	21	24	16	24	15	19	19	12
01-039	control	9	7	8	9	10	9	4	5	4
05-020	control	35	19	20	23	27	8	19	22	29
11-009	control	5	6	9	7	9		7
01-024	control	6	6		8	10	5	5		5
04-003	control	22	8	17	18	13	21	13	15	19
02-001	control	7	4	8	7	6	6	6	6	6
07-002	control	7	7	7	5	7	43	36
02-009	control	8	7	6	7	8	5	32	29	37
10-011	control	10	6	9	10	11	8
02-008	control	13	11	11	9	7	9	7	7	6
01-001	control	19	8	10	8	14	11	15	17	12
03-007	control	6	4	4	5	6	4
01-013	control	8	6	6	7	7	9
05-009	control	13	14	12	15	10	11	8	6	7
01-025	control	10	9	12	14	9	10	8	14	10
23-007	control	4	3	5	6	5	7	3
01-034	control	15	15	22	14	18		22	20
23-006	control	7	9	8	7	6	9	9	7	13
14-003	control	11	10	10	9	7	12	11	11	7
01-003	control	17	14	13	12	15	13	16	17	11
11-006	control	3	7	5	5	3	4	4		4
11-005	control	5	4	4	3	4	4	4	4	5
05-022	control	6	9	9	8	8	10	8		12
23-004	control	6	6	4	3	6	6	10	4	7
02-006	control	7	5	7	10	9	10	6	9	7
09-006	control	7	6	10	9		8	7	11	9
21-004	control	7	8	8	7	8		8	7	9
01-016	control	8	4	3	6	7	5	4	5	6
03-001	control	9	10	8	11	8		8	9	9
21-008	control	9	8	12	10		12	14	11	14
08-002	control	10	12	14		8	8	7	10	6
14-004	control	10	8	2	7	7	8	6	13	7
22-001	control	10	9	10	7	12	9		11	14
01-009	control	11	16	14	12	12	15	18	12	17
10-003	control	11	19	15	12	12	11	13	20	9
12-005	control	11	12	11	12	5		11	8	10
12-011	control	11	12	14	12	9	10	10	13	13
09-005	control	12	8	10	8	8	8	8	8	7
23-009	control	13	10	16	12	16	15	9	14	11
02-005	control	17	11	10	12	14	12	11	16	13
12-003	control	17	16	14	18	18		7	11	12
12-001	control	70	9	15	10	13	5	7	8	7
	MEDIAN	9	8	9	9	9	9	8	11	9
	AVERAGE	10.7105	9.19355	10.1818	9.51064	10.1463	9.03846	9.26923	10.7917	9.52174
	STD DEV	8.56218	4.33232	5.11359	4.05742	4.98075	3.10683	4.39018	4.29126	3.26869
	COUNT	76	62	55	47	41	26	26	24	23
	Freq	5	4	4	3	4	0	2	2	0
	% Freq	6.57895	6.45161	7.27273	6.38298	9.7561	0	7.69231	8.33333	0
	t-test	0.932152	0.0943	0.314631	0.125145	0.705932	0.275664	0.87436	0.307005	0.872854
01-021	treatment	2
09-016	treatment	5
12-008	treatment	6
12-027	treatment	7
08-005	treatment	8
21-009	treatment	27	30	16	16	14	22	21	22	19
11-007	treatment	11	9	12	10	12	11
17-002	treatment	58
10-017	treatment	3	5
01-020	treatment	6	9
09-003	treatment	6	6
10-004	treatment	6
21-002	treatment	6	5	6	7	5	9	6	7	9
01-038	treatment	7
02-003	treatment	7	6	6	7	10	8	7	8	6
03-009	treatment	7
01-010	treatment	9
12-019	treatment	8	11	4	11	6
10-016	treatment	10
09-007	treatment	11		10	7	7
10-009	treatment	12
12-020	treatment	12
03-004	treatment	13	16	16	17	15	13	0.6
08-008	treatment	13		14
08-006	treatment	15	12
11-008	treatment	12	5	4
01-028	treatment	3	5	4	7	6	5	6		4
11-012	treatment		7		5				8
11-004	treatment	8	6
05-012	treatment	10	9	12	8	13	13	11	6	6
14-002	treatment	10	10
01-019	treatment	9	8
01-006	treatment	22	17	13
12-013	treatment	15	15	13
01-004	treatment	15	7	6
05-006	treatment	21	18	22	8	8	7	12	8	9
06-001	treatment	18	10	12	16	14	15	11	11	8
23-003	treatment	11	11	8	6	7	4	10	11	9
14-005	treatment	13	16	13	18
07-004	treatment	9	16	9	9
23-001	treatment	4	3	5	36	34	30	29	18	13
11-001	treatment	4	5	5	4	6	5	6	5
02-011	treatment	20	16	10	8	10
02-014	treatment	7	8	8	5	8	6	6		15
12-007	treatment	19	21	16	16	17
08-012	treatment	9	23	9	7	12
11-011	treatment	4	5		10			30	24
06-011	treatment	8	5	9	7	2	11	7	11	9
09-002	treatment	8	6	7	5
01-023	treatment	9	9	10	9	7	14	9	7	8
05-015	treatment	14	21	11	24
10-002	treatment	14	10	17	12	6	8	10	13	4
12-010	treatment	18	18	20	17	18	15
12-015	treatment	17	18	16	11	9	9	11	11	6
05-008	treatment	9	10	70		9				11
14-006	treatment	8	10	14	17	6	11	8
06-006	treatment	14	13	12	18	15	12	9	12	11
02-010	treatment	6	4	4	5	5	6	5	8
01-011	treatment	4	4	3	3	5	8	7	9	6
23-002	treatment	5	6	7	3	7	7	8	7	3
01-015	treatment	8	8	8	7	7	12	6	7	3
21-001	treatment	10	9	8	13	5	6
05-025	treatment	11	14	11	12	10	9
21-007	treatment	11	7	11	13	9	17	11
05-019	treatment	15	12	13	11	14	12	7	8	8
03-005	treatment	7	10	10	7	8	9		5	6
04-001	treatment	11	22	15	12	18	12	10	14	17
05-021	treatment	8	5	7	8	7	7	3	4	2
07-003	treatment	13	19	20	22	27	26	26	7	6
10-001	treatment	6	5	6	7	5	4	7	7	6
01-017	treatment	6	14	5			11		5
03-008	treatment	6	12	15	12	16	10	12	13	8
21-003	treatment	6	6	6		7	7	6	7	12
01-037	treatment	7	6	9	6	7		6	6	6
02-004	treatment	7	6	5	9	4	12	8	4	5
09-013	treatment	7	8	6	7	7	5	7	5	6
05-001	treatment	8	8	9	11	9	9	6	9	7
12-004	treatment	9	7	12	14	11	6	5	6	5
04-002	treatment	10	15	7	12	10	7	11	14	10
03-006	treatment	11	7	26	16	10	13	13	11	12
22-002	treatment	11	13	14	10	10	11	9	18	15
23-010	treatment	13	18	20	18	9	9	8	12	14
09-004	treatment	15	13	16	18	11	15	15	10	10
12-026	treatment	16	13	10	8	7	7	7	6	8
16-001	treatment	16	11	16	16	13	19	20	18	15
14-001	treatment	20	16	12	17	9	11	8	19	11
01-041	treatment	21	17	11	13	13	14	16	8	19
17-003	treatment	3	4	5	4	7	5	6	4	4
10-006	treatment	4	9	5	6	11	12	5	7	7
02-007	treatment	5	3	6	6	5	5	5	5	3
	MEDIAN	9	10	10	11	9	9	7.5	7.5	8
	AVERAGE	10.8171	10.6462	11.6731	11.0238	9.72973	10.2258	9.5	9.35	9.31579
	STD DEV	7.01415	5.2343	9.48221	5.04498	4.56573	4.59108	5.45019	4.73577	4.23087
	COUNT	82	65	52	42	37	31	22	20	19
	Freq	9	9	5	5	3	2	2	3	1
	% Freq	10.9756	13.8462	9.61538	11.9048	8.10811	6.45161	9.09091	15	5.26316

## Sheet: S.T.9-Blood glucose
Blood glucose	Supplemental Table 9		Raw data	mmol/L
Participant ID	Allocation	Week 0	Week 12	Week 24	Week 36	Week 48	Week 60	Week 72	Week 84	Week 96
03-002	control	5.3
05-004	control	4.5	5.1	4.9	5.5	5.3	5.6	4.9	3.8	5.6	Purple highlighted cells were censored for participants being off protocol.
09-010	control	4	5	4.3	5.2	3.8	6.1	5	5	4.4
10-010	control	5.8		5.5	8.4	7.6		5.6
12-009	control	4.9
05-018	control	4.9	4.8	5.8	5.2	5.2	4.7
01-042	control	4.7
05-002	control	4.6
05-026	control	5.4	5.4
06-010	control	7.9		4.6	5.1	5.2	5	5.3	4.6	5.2
07-001	control	3.4	4.9
08-010	control	4.5
08-011	control	5	4.5
08-013	control	4.2
09-009	control	4.2	4.7
09-018	control	4.5
12-012	control	4	4.8
12-017	control	5.4	4.1	4	4.9	5.7	4	4.8	3.9	4.5
01-007	control	3.9	4.6	4.2	5.4	4.3	4.6	4.5	4	4.4
01-031	control	6.1	5.1	4.4	4.8	4.4
08-001	control	5	4.8	4.4
09-014	control	3.1	3.9
10-012	control	5.3	5.2	5.3	5	4.7	4.7	5.7	5.7	5.2
12-021	control	4.7	7.1	5.2
21-006	control	5.7	5.2
01-014	control	3.8	5.3	6.2	6.1	6.2	4.9
03-003	control	5.6	4.9	4.8	5.2
04-004	control	5.8	5.1	4	4.5	4.7	4.9	4.5	5.1	4.7
06-003	control	4.6	4	5.4
07-006	control	5	4.9	4.9	5.5
12-024	control	4.9	4.4	4.3	4
21-005	control	4.5	7.2	7.4
01-026	control	4.4	5.3	4.9	5.3	5.6	4.6
01-030	control	4	4.2	4.1	4.6	4.6	4.9	4.5		4.8
05-017	control	4.6	4.5	4.5	4.9	4.8	4.1
11-002	control	5	3.8	5.7	6	5	4.6	5.2	4.3	5.5
11-010	control	5.8		4	4.4	3.9
12-023	control	4.2	3.9	4.2	4.1	4.1
01-024	control	8.5	7.4	5	8.7	8.7	3.5	4.9		5.5
01-001	control	4.9	4.6	4.8	4.7	4	4.9	4.8	4.1	4.5
01-039	control	4.5	4.4	3.9	3.1	4.1	4.8	4.6	3.8	5.1
02-001	control	5.2	4.8	3.7	4.7	4	4.8	3.2	4.4	5.5
02-008	control	5.1	7.8	5.2	4.6	4.7	5	5.9	4.4	5.9
02-009	control	6.6	4.7	5.2	5.8	5.9	4.9	6.9	6.3	5.2
04-003	control	4.7	5.5	5.4	5	4.7	4.9	5.2	5
05-020	control	5.3	5.6	5.8	5.7	5.9	5.5	6	5.9	5.3
05-023	control	5.3	5.1	5.2		4.9	5.2	5.3	5.3	5.1
07-002	control	6.8	6.6	6.6	5.2	5.9	5.1	5.8
10-011	control	4.5	4.2	4	4.1	4.5	5.5
01-013	control	4.7	5.4	5.4	4.6	5.1	4.4
01-025	control	6.6	4.5	4.1	4.4	4.8	4.8	4.4	4.4	6.1
03-007	control	5.1	4.9	3.9	6.8	5.5	4.8
05-009	control	5.1	4.5	5	4	5	4.5	5.4	5	4.9
11-009	control	5.2	5.4	4.4	5.6	9.4	5.3	5.8
01-034	control				9.4	3.8		7.1
23-007	control	3.9	5	5.7	5.2	5.4	5.2	4
14-003	control	4.8	4.4	4.8	4.5	4.9	7.8	7.4	4.3	5
23-006	control	5.7	5.6	5.6	6.1	6.2	6.2	5.3	5.4	5
01-003	control	4.5	5	5.2	5	3.9	5.2	4.2	4.8	4.8
01-009	control	4.8	4.4	5	4.4	4.5	4.6	2.5	4	4.6
01-016	control	4	4.3	3.9	5	4.7	5.3	5.6	4.7	5
02-005	control	5	5.1	5.4	5.6	5.4	5.5	5.6	5.2	5.4
02-006	control	5.5	3.7	4.1	5.4	5	4.7	4.9	4.9	5
03-001	control	4.4	3.8	5.4	5.9	4.8		3.7	4.6	5.4
05-022	control	4.9			4.7	4.9	4.5	5.2		4.6
08-002	control	5.2	5.4	4.2		5.3	6.4	6	5.9	5.4
09-005	control	3.6	4.3	4	5.4	5.1	4.7	4	4.5	4.5
09-006	control	4.2	4.6	5	6.1		5	5	5.4	6.6
10-003	control	4.9	4.6	4.7		4.7	4.7	4.9	4.7	5
11-005	control	4.6	4.4	4.8	5.2	4.4	4.5	4.7	4.9	5
11-006	control	4.5	6.4	4.2	4.3	9.6	4.6	4.1	4.7	5.3
12-001	control	6	6	6.3	5.2	4.3	4.6	4	5	4.8
12-003	control	5.1	4.8	5	5.1	4.4		4.4	5.4	4.4
12-005	control	5.7	5.7	6	5.4	7.1		5.1	5.8	4.9
12-011	control	5	5.2	5.1	5.7	3.8	4.3	4.5	5.2	5.1
14-004	control	5.1	4.3	6.4	5	4.9	4.2	5.5	6.3	5.8
21-004	control	4.9	5.3	4.6	4.9	4.8		5.1	4.8	5.1
21-008	control	5.7	5.5	5.4	5.7		5.4	5.4	5.4	5.7
22-001	control	4.8	4.6	4.9	5.1	5.4	5.1	5.1	4.7	4.9
23-004	control	5.1	5.3	5.2	5.3	5.8	7.4	5.8	5.4	5.9
23-009	control	3.6	5.1	4.4	3.7	4.7	4.9	4.9	5.5	3.6
	Median	4.9	4.9	4.95	5.1	4.9	4.8	5	4.95	5
	mean	4.964	5.02667	4.95	5.2087	5.24146	5.13333	4.96296	5.0625	5.07826
	SD	0.886287	0.869649	0.781677	1.07032	1.31408	0.866667	0.984753	0.521866	0.58752
	Count	75	60	54	46	41	27	27	24	23
	# freq
	% freq?
	t-test	0.568467	0.392756	0.773358	0.029553	0.205155	0.393465	0.735239	0.542833	0.393359
01-021	treatment	3.8
08-005	treatment	4.4
09-016	treatment	4.6
11-007	treatment	5	8.6	5.9	9.4	6.7	7
12-008	treatment	5.4
12-027	treatment	5.9
21-009	treatment	5.4		7.7	3.9	6.4	7.7	7.3	7.9	5
01-010	treatment	5.1
01-038	treatment	3.6
01-020	treatment	5.1	5.6
02-003	treatment	5.5	5.7	5.4	5.6	5.9	5.2	5.5	5.6	4.8
03-004	treatment	5.4	5.8	4.8	5.4	3.9	5.6	98
03-009	treatment	5.7
08-006	treatment	4.2	5.3
09-003	treatment	4.6	5.6
08-008	treatment	5		4.6
09-007	treatment	4.3	3.1	3.8	5.1	4.7
10-004	treatment	4
10-009	treatment	4.5
10-016	treatment	5
10-017	treatment	4	4.5
12-019	treatment	4.1	5.4	4.4	2.7	4.7
12-020	treatment	6.7
17-002	treatment	6.8
21-002	treatment	5.6	4.5	5.8	4.9	5.6	4.6	3.8	5.4	4.4
01-004	treatment	4.1	3.5	4.4
01-006	treatment	6.1	5.3	5.1
01-028	treatment	4.6	4.9	4.5	4.1	4.4	5	4.1		5.1
01-019	treatment	5.5	4.5
05-006	treatment	5.4	4.2	4.7	4.8	5.3	4.9	4.7	4.8	5
05-012	treatment	5.1	5.6	5.1	3.5	4.7	5.2	4.5	5.8	5.8
06-001	treatment	4.5	5	5.4	6.1	5.8	5.6	5.2	6.9	6.5
11-004	treatment	5.5	5.3
11-008	treatment	4.7	5.5	4
11-012	treatment	4.1	4.3	4.3	3.9	3.5	4.8		5.2
12-013	treatment	6	5.5	5.6
14-002	treatment	7.2	4.5
23-003	treatment	4.5	4.8	6.7	4.9	4.7	5.5	4.9	5.2	4.6
02-011	treatment	4.8	4.8	4.9	4.8	4.8
02-014	treatment	7.3	5.8	5.4	6.3	6	6	5.8	6	5.5
07-004	treatment	5.1	4.4	5.8	5.7
11-001	treatment	5	3	5.1	4	4.1	5.5	4.3	4	5.1
12-007	treatment	4.5	4.2	4.2	6.5	3.9
14-005	treatment	7.1	5.2	4.2	6
23-001	treatment	5.5	5.4	5.5	5.8	5.6	7	5	4.8	4.7
01-023	treatment	4.3	5.2	4.3	4.8	4.1	3.8	5.3	4.9	4.5
05-015	treatment	5	4.9	5.3	3.9
06-011	treatment	3.9	4.3	3.8	4	4.5	4.7	4.6	4.3	5.1
08-012	treatment	4.7	6	5.6	4.6	4.9
09-002	treatment	4.4	3.1	4.5	4.1
10-002	treatment	4.3	3.9	4.6	4.4	4.8	5	4.6	4.8	5.2
11-011	treatment	5	5.3	4.7	5.1	5.4	6.3		4.8	5
02-010	treatment	4.5	4.3	4.6	4.6	5.3	4.6	4.2	4.8	4.9
05-008	treatment	6.2	5.4	5.8		6.3
06-006	treatment	3.8	4.5	3.8	4.3	4.3	4.7	5.3	4.9	5.2
12-010	treatment	5.4	5.4	5.4	4.8	5.2	5.1
12-015	treatment	3.9	4.7	4.3	4	4.6	3.8	4	4.3	4
14-006	treatment	7	5	4.5	4.9	4.3	4.5	4.8
21-001	treatment	4.8	5.8	5.5	5.8	5	5.7
01-011	treatment	5.4	4.6	4	4.2	3.7	3.1	3.8	3.5	5.3
01-015	treatment	5.6	5.1	4.9		5.1	5	5.2	4.6	5
03-005	treatment	4.4	4.7	4.9	6.1	5.2	5.3		5.1	4.7
04-001	treatment	4.5	4.6	5	4.7	4.6	5	4.9	8	4.8
05-019	treatment	5.5	5.3	5.2	5.5	5.9	5.6	5.8	6	6.2
05-025	treatment	4.6	4.4	4.9	4.8	4.9	4.9
21-007	treatment	5	6.5	7.1	4.5	5.1	4.9	5.3
23-002	treatment	4.6	4.1	4.5	3.7	5	4.9	5.8	3.3	5.6
05-021	treatment	5.1	5.1	6.7	4.5	4.9	5.4	5.2	4.2	5.7
07-003	treatment	4.7	4.4	4.9	4.3	4.9	4.5	4.7	4.5	4.9
10-001	treatment	4.8	4.9	5	4.8	5.1	5.1	5	4.8	4.6
01-017	treatment	4	5.5	4.3			7.3		6.3
12-026	treatment	3.7	4.6		4.3	4.7	5.1	7	1.7
01-037	treatment	4.5	3.8	4.6	4.7	4.7		4.3	4.1	4.7
01-041	treatment	4.4	3.8	3.9	3	3	1.4	3.8	4.9	4.1
02-004	treatment	5.4	4.7	5.2	5.2	5	5.8	5.4	5	5
02-007	treatment	5.5	4.6	5.4	6.6	5.1	4	4.9	4.7	5.4
03-006	treatment	6.3	5.9	4.1	5.6	3.7	4.5	5.1	4.8	4.2
03-008	treatment	6	4.2	2	3.8	4	3.7	4.8	3.6	4.7
04-002	treatment	4.7	4.9	6.5	5.6	7	5.1	5.3	6.2	5.2
05-001	treatment	5.3	5.5	6.3	4.8	5.1	5.2	5.2	5.5	4.9
09-004	treatment	5.1	5.7	5.2	6.1	5.3	5.6	6.1	5.6	5.8
09-013	treatment	5.3	7.4	4.4	3.9	4.2	4.9	3.8	4.4	4.5
10-006	treatment	5	4.8	5.1	5.2	4.9	4.9	5.2	5	4.7
12-004	treatment	4.7	5.3	4.6	4.8	4.9	5	4.5	5.8	4.2
14-001	treatment	4.8	4.8	4.1	4.4	5.2	4.3	5	5.1	5
16-001	treatment	4.4	4.3	4.4	4.5	4.5	4.6	4.4	4.2	4.9
17-003	treatment	5.7	6	4.9	5.5	6.3	5.6	6.2	5.5	5.1
21-003	treatment	4.9	4.9	4.7	5.3	4.8	4.8	5.1	5	4.5
22-002	treatment	5.5	5.1	5	5	4.5	5.1	5	5.1	5.1
23-010	treatment	6.1	5.6	4.7	5.6	5.9	6.8	5.1	5.8	6.5
	Median	5	4.9	4.9	4.75	4.9	5	5.05	5	4.9
	mean	5.04217	4.90154	4.90385	4.76905	4.92432	4.91333	5.05	4.915	4.91667
	SD	0.821858	0.747404	0.848066	0.720941	0.739395	1.01414	0.710793	0.998637	0.570818
	Count	83	65	52	42	37	30	22	20	18

[truncated: 4 more sheets: S.T.10-BUN, S.T.11-C-reactive pr, S.T.12-Creatinine, S.T.13-Total protein]
